# Supplementary material for: Integrative Genome-wide Association Meta-analysis of Aortic Aneurysm and Dissection Identifies Five Novel Genes
Source: Genomics Proteomics Bioinformatics. 2025 Apr 29;23(5):qzaf039. doi: 10.1093/gpbjnl/qzaf039 (PMC12902790; doi:10.1093/gpbjnl/qzaf039)
Supplement: qzaf039_Supplementary_Data [file qzaf039_supplementary_data.zip]

Archive with 19 entries (19 files):
- Figure S1.pdf
- Figure S2.pdf
- Figure S3.pdf
- Figure S4.pdf
- Figure S5.pdf
- Figure S6.pdf
- Figure S7.pdf
- Figure S8.pdf
- File S1.docx
- supplementary material captions.docx
- Table S1.xlsx
- Table S2.xlsx
- Table S3.xlsx
- Table S4.xlsx
- Table S5.xlsx
- Table S6.xlsx
- Table S7.xlsx
- Table S8.xlsx
- Table S9.xlsx
