# Supplementary material for: Integrative Genome-wide Association Meta-analysis of Aortic Aneurysm and Dissection Identifies Five Novel Genes
Source: Genomics Proteomics Bioinformatics. 2025 Apr 29;23(5):qzaf039. doi: 10.1093/gpbjnl/qzaf039 (PMC12902790; doi:10.1093/gpbjnl/qzaf039)
Supplement: qzaf039_Supplementary_Data [file qzaf039_supplementary_data.zip › Table S1.xlsx]

## Sheet: Sheet1
Table S1 AAD associated significant nonsynonymous variants
Note: SNP, single nucleotide polymorphism; Chr, chromosome; BP, base pair; NEA,non-effect allele; EA,effect allele; MAF, minor allele frequency; Se, standard error; Exonic_func,exonic functional annotation; CADD,combined annotation-dependent depletion.
Gene	SNP	Chr	BP	NEA	EA	MAF	Beta	Se	P	Exonic_func	CADD
ULK4	rs61744388	3	41756965	C	T	0.1839	0.102	0.0178	9.37e-09	ENSP00000301831.4:p.Val851Ile	0.025
ULK4	rs61744385	3	41756986	T	A	0.1839	-0.1008	0.0178	1.413e-08	ENSP00000301831.4:p.Leu844Met	7.038
ULK4	rs17215589	3	41831203	C	T	0.166	0.1064	0.0188	1.54e-08	ENSP00000301831.4:p.Ala715Thr	15.18
ULK4	rs3774372	3	41877414	C	T	0.1849	-0.1072	0.018	2.418e-09	ENSP00000301831.4:p.Lys569Arg	23
ULK4	rs1052501	3	41925398	C	T	0.1899	-0.1107	0.0179	6.662e-10	ENSP00000301831.4:p.Ala542Thr	7.559
ULK4	rs35263917	3	41952852	C	T	0.166	-0.1048	0.0188	2.698e-08	ENSP00000301831.4:p.Ser348Arg	23.3
ULK4	rs1716975	3	41960006	C	T	0.1958	0.1104	0.0179	6.788e-10	ENSP00000301831.4:p.Ile224Val	0.029
ULK4	rs2272007	3	41996136	C	T	0.1909	0.1113	0.0179	5.503e-10	ENSP00000301831.4:p.Lys39Thr	22.3
PLCE1	rs3765524	10	96058298	C	T	0.3091	-0.0951	0.0172	3.073e-08	ENSP00000360426.1:p.Thr1469Ile	19.2
PLCE1	rs2274223	10	96066341	G	A	0.338	0.0902	0.0165	4.919e-08	ENSP00000360426.1:p.His1619Arg	17.48
NOC3L	rs17517578	10	96098373	C	T	0.1839	-0.1208	0.0197	9.309e-10	ENSP00000360412.3:p.Ala695Thr	10.41
ADAMTS8	rs7927048	11	130297948	G	C	0.4175	-0.0916	0.0146	3.157e-10	ENSP00000257359.6:p.Glu78Asp	13.52
LOXL1	rs1048661	15	74219546	G	T	0.3201	0.0826	0.015	3.519e-08	ENSP00000261921.7:p.Arg141Leu	24.5
CHRNA5	rs16969968	15	78882925	G	A	0.3658	0.09	0.0149	1.633e-09	ENSP00000299565.5:p.Asp398Asn	14.97
LTBP4	rs34093919	19	41117300	G	A	0.008946	-0.4485	0.0626	7.96e-13	ENSP00000204005.10:p.Asp715Asn	26.9
