# Supplementary material for: Integrative Genome-wide Association Meta-analysis of Aortic Aneurysm and Dissection Identifies Five Novel Genes
Source: Genomics Proteomics Bioinformatics. 2025 Apr 29;23(5):qzaf039. doi: 10.1093/gpbjnl/qzaf039 (PMC12902790; doi:10.1093/gpbjnl/qzaf039)
Supplement: qzaf039_Supplementary_Data [file qzaf039_supplementary_data.zip › Table S2.xlsx]

## Sheet: Sheet1
Table S2 AAD putative genes prioritized by artery-specific eQTL
Locus	eQTL gene	eQTL SNP	Lead SNP	LD r2	Chr	BP	NEA	EA	Beta	Se	P	Tissue	Direction
3	CRIM1	rs848549	rs848549	1	2	36702389	C	T	-0.0879	0.0155	1.503e-08	Artery_Aorta	-
3	CRIM1	rs848549	rs848549	1	2	36702389	C	T	-0.0879	0.0155	1.503e-08	Artery_Coronary	-
3	CRIM1	rs848549	rs848549	1	2	36702389	C	T	-0.0879	0.0155	1.503e-08	Artery_Tibial	-
3	FEZ2	rs848548	rs848549	0.985429	2	36702458	C	A	-0.0874	0.0156	2.009e-08	Artery_Tibial	-
4	ULK4	rs56377114	rs56377114	1	3	41869475	G	C	-0.1127	0.0179	3.065e-10	Artery_Aorta	+
4	ULK4	rs56377114	rs56377114	1	3	41869475	G	C	-0.1127	0.0179	3.065e-10	Artery_Coronary	+
4	ULK4	rs56377114	rs56377114	1	3	41869475	G	C	-0.1127	0.0179	3.065e-10	Artery_Tibial	+
5	ZNF827	rs13124853	rs13124853	1	4	146784774	G	A	-0.0833	0.0144	7.98e-09	Artery_Aorta	+
5	ZNF827	rs13124853	rs13124853	1	4	146784774	G	A	-0.0833	0.0144	7.98e-09	Artery_Tibial	+
6	PRDM6	rs463106	rs463106	1	5	122502567	C	T	0.0799	0.0143	2.17e-08	Artery_Aorta	+
7	FRK	rs6939175	rs6939175	1	6	116305183	G	A	-0.0928	0.016	6.381e-09	Artery_Aorta	-
7	FRK	rs6939175	rs6939175	1	6	116305183	G	A	-0.0928	0.016	6.381e-09	Artery_Coronary	-
7	FRK	rs6939175	rs6939175	1	6	116305183	G	A	-0.0928	0.016	6.381e-09	Artery_Tibial	-
7	NT5DC1	rs6939175	rs6939175	1	6	116305183	G	A	-0.0928	0.016	6.381e-09	Artery_Aorta	-
7	NT5DC1	rs6939175	rs6939175	1	6	116305183	G	A	-0.0928	0.016	6.381e-09	Artery_Tibial	-
7	TSPYL4	rs12204816	rs6939175	0.38874	6	116461638	C	T	-0.114	0.0198	8.271e-09	Artery_Tibial	-
7	TSPYL1	rs6939175	rs6939175	1	6	116305183	G	A	-0.0928	0.016	6.381e-09	Artery_Tibial	+
10	NOC3L	rs17516904	rs17516904	1	10	96067242	G	A	-0.1221	0.0198	7.275e-10	Artery_Aorta	-
10	NOC3L	rs17516904	rs17516904	1	10	96067242	G	A	-0.1221	0.0198	7.275e-10	Artery_Tibial	-
10	CYP2C8	rs17516904	rs17516904	1	10	96067242	G	A	-0.1221	0.0198	7.275e-10	Artery_Tibial	-
11	ADAMTS8	rs11222084	rs11222084	1	11	130273230	T	A	0.1452	0.0151	8.549e-22	Artery_Aorta	+
11	ADAMTS8	rs11222084	rs11222084	1	11	130273230	T	A	0.1452	0.0151	8.549e-22	Artery_Tibial	+
13	LRP1	rs4759276	rs4759276	1	12	57526646	G	A	-0.1019	0.0148	5.823e-12	Artery_Aorta	+
13	LRP1	rs4759276	rs4759276	1	12	57526646	G	A	-0.1019	0.0148	5.823e-12	Artery_Coronary	+
13	LRP1	rs4759276	rs4759276	1	12	57526646	G	A	-0.1019	0.0148	5.823e-12	Artery_Tibial	+
15	FGF9	rs9316871	rs9316871	1	13	22861921	G	A	0.1888	0.018	9.573e-26	Artery_Tibial	-
17	IQCH	rs10163156	rs10163156	1	15	67503637	G	A	0.0814	0.0144	1.41e-08	Artery_Aorta	+
17	IQCH	rs10163156	rs10163156	1	15	67503637	G	A	0.0814	0.0144	1.41e-08	Artery_Tibial	+
17	C15orf61	rs10163156	rs10163156	1	15	67503637	G	A	0.0814	0.0144	1.41e-08	Artery_Aorta	-
17	MAP2K5	rs10163156	rs10163156	1	15	67503637	G	A	0.0814	0.0144	1.41e-08	Artery_Tibial	+
17	SKOR1	rs11071950	rs10163156	0.630284	15	67654128	C	T	-0.0633	0.0143	9.538e-06	Artery_Aorta	+
18	LOXL1	rs893816	rs893816	1	15	74228464	C	T	0.0836	0.0149	2.151e-08	Artery_Aorta	-
18	LOXL1	rs893816	rs893816	1	15	74228464	C	T	0.0836	0.0149	2.151e-08	Artery_Tibial	-
18	CLK3	rs74025818	rs11857558	0.734289	15	74910628	G	A	0.0995	0.0208	1.644e-06	Artery_Aorta	+
19	PSMA4	rs931794	rs931794	1	15	78826180	G	A	-0.0925	0.0148	4.619e-10	Artery_Aorta	+
19	CHRNA5	rs931794	rs931794	1	15	78826180	G	A	-0.0925	0.0148	4.619e-10	Artery_Tibial	-
19	ADAMTS7	rs931794	rs931794	1	15	78826180	G	A	-0.0925	0.0148	4.619e-10	Artery_Tibial	+
21	AP3D1	rs59945167	rs77962077	0.407698	19	2129866	G	T	-0.1129	0.0238	2.099e-06	Artery_Tibial	+
21	PLEKHJ1	rs77962077	rs77962077	1	19	2109480	G	A	-0.1721	0.0307	2.006e-08	Artery_Aorta	-
21	PLEKHJ1	rs77962077	rs77962077	1	19	2109480	G	A	-0.1721	0.0307	2.006e-08	Artery_Tibial	-
21	AMH	rs77962077	rs77962077	1	19	2109480	G	A	-0.1721	0.0307	2.006e-08	Artery_Aorta	+
21	AMH	rs77962077	rs77962077	1	19	2109480	G	A	-0.1721	0.0307	2.006e-08	Artery_Tibial	+
23	WFDC10B	rs58749629	rs58749629	1	20	44571317	G	A	0.1146	0.0199	8.8e-09	Artery_Coronary	+
23	WFDC10B	rs58749629	rs58749629	1	20	44571317	G	A	0.1146	0.0199	8.8e-09	Artery_Tibial	+
23	WFDC3	rs58749629	rs58749629	1	20	44571317	G	A	0.1146	0.0199	8.8e-09	Artery_Aorta	-
23	WFDC3	rs58749629	rs58749629	1	20	44571317	G	A	0.1146	0.0199	8.8e-09	Artery_Tibial	-
23	DNTTIP1	rs58749629	rs58749629	1	20	44571317	G	A	0.1146	0.0199	8.8e-09	Artery_Tibial	-
Note: LD r2 is the LD between the eQTL SNP and lead SNP at each locus. eQTL, expression quantitative trait loci; SNP, single nucleotide polymorphism; Chr, chromesome; BP, base pair; NEA,non-effect allele; EA,effect allele; Se, standard error.
