# Supplementary material for: Integrative Genome-wide Association Meta-analysis of Aortic Aneurysm and Dissection Identifies Five Novel Genes
Source: Genomics Proteomics Bioinformatics. 2025 Apr 29;23(5):qzaf039. doi: 10.1093/gpbjnl/qzaf039 (PMC12902790; doi:10.1093/gpbjnl/qzaf039)
Supplement: qzaf039_Supplementary_Data [file qzaf039_supplementary_data.zip › Table S3.xlsx]

## Sheet: Sheet1
Table S3 AAD putative genes prioritized by artery-specific TWAS
Gene	Aorta artery			Coronary artery			Tibial artery			PACAT	Coloc (H4coloc > 0.8)
	ZTWAS	PTWAS	H4coloc	ZTWAS	PTWAS	H4coloc	ZTWAS	PTWAS	H4coloc		Coloc
SPSB1	5.7622	8.3e-09	0.577				5.7483	9.01e-09	0.656	8.64044e-09	No
TGFB2	1.5533	0.12		-0.6895	0.491		-5.1269	2.95e-07	0.359	8.84998e-07	No
GDF7	-5.15084	2.59e-07	0.999				-3.47049	0.00052		5.17742e-07	Yes
LDAH	-4.9125	8.99e-07	0.983	-5.09979	3.4e-07	0.991	-4.88274	1.05e-06	0.983	5.99292e-07	Yes
CRIM1	-5.5484	2.88e-08	0.998	-5.58229	2.37e-08	0.997	-5.7984	6.7e-09	0.999	1.32644e-08	Yes
ULK4	5.95285	2.64e-09	0.899	5.88803	3.91e-09	0.942	5.98678	2.14e-09	0.975	2.72274e-09	Yes
ZNF827	5.74032	9.45e-09	0.994	1.96865	0.048994		6.0408	1.53e-09	0.997	3.95041e-09	Yes
PRDM6	6.18001	6.41e-10	0.996	1.8108	0.070172		3.45753	0.000545		1.923e-09	Yes
FRK	-5.7179	1.08e-08	0.992	-5.18238	2.19e-07	0.954	-5.5771	2.45e-08	0.966	2.1743e-08	Yes
NT5DC1	-5.59565	2.2e-08	0.993	-5.80906	6.28e-09	0.601	-5.89581	3.73e-09	0.993	6.34536e-09	Yes
THBS2	-6.54088	6.12e-11	0.784				-6.53011	6.57e-11	0.618	6.33702e-11	No
CDKN2B	6.8521	7.28e-12	0.653							7.28003e-12	No
NOC3L	-5.82156	5.83e-09	0.991	-1.0755	0.282		-7.4673	8.19e-14	0.973	2.45594e-13	Yes
ADAMTS8	8.8543	8.42e-19	0.992				9.24035	2.46e-20	0.96	4.78034e-20	Yes
HSD17B6	7.17672	7.14e-13	0.192	2.63168	0.0085		1.5232	0.128		2.14206e-12	No
GPR182	-1.1655	0.244		-2.90897	0.00363		6.3377	2.33e-10	0.06	6.99e-10	No
LRP1	7.30893	2.69e-13	1	6.8851	5.77e-12	0.666	7.30919	2.69e-13	1	3.94343e-13	Yes
STAT6	-5.2871	1.24e-07	0.664				-3.46342	0.000533		2.47942e-07	No
HHIPL1	4.98675	6.14e-07	0.712	3.2513	0.00115		3.3743	0.00074		1.83949e-06	No
RORA	4.95764	7.14e-07	0.582	-1.0205	0.307		0.0972	0.923		2.14202e-06	No
IQCH	5.6154	1.96e-08	0.997	1.9451	0.0518		3.72019	0.000199	0	5.87942e-08	Yes
LOXL1	-4.89582	9.79e-07	0.411	-3.24212	0.00119		-5.82929	5.57e-09	0.996	1.66154e-08	Yes
HYKK	-5.9726	2.34e-09	0.371				1.2374	0.216		4.68e-09	No
BCAR1	-4.75488	1.99e-06	0.975				-4.80035	1.58e-06	0.976	1.76146e-06	Yes
PLEKHJ1	-5.24803	1.54e-07	0.996				-5.1804	2.21e-07	0.993	1.81515e-07	Yes
Note: The blank cell indicates the gene association study was failed in the corresponding artery-specific TWAS, or the coloc tests were not conducted due to PTWAS > 0.0005. TWAS, transcriptome-wide association study; coloc, colocalization analysis; ACAT,aggregated cauchy association test.
