# Supplementary material for: Integrative Genome-wide Association Meta-analysis of Aortic Aneurysm and Dissection Identifies Five Novel Genes
Source: Genomics Proteomics Bioinformatics. 2025 Apr 29;23(5):qzaf039. doi: 10.1093/gpbjnl/qzaf039 (PMC12902790; doi:10.1093/gpbjnl/qzaf039)
Supplement: qzaf039_Supplementary_Data [file qzaf039_supplementary_data.zip › Table S4.xlsx]

## Sheet: Sheet1
Table S4 Summary of the AAD prioritized genes by four approaches
Note: eGene, expression quantitative trait gene;eQTL, expression quantitative trait locus; TWAS,transcriptome-wide association study.
Gene	Nearest	Nonsynonymous	Artery eQTL-eGene	Artery TWAS
SPSB1	TRUE	FALSE	FALSE	TRUE
PALMD	TRUE	FALSE	FALSE	FALSE
CRIM1	TRUE	FALSE	TRUE	TRUE
ULK4	TRUE	TRUE	TRUE	TRUE
ZNF827	TRUE	FALSE	TRUE	TRUE
PRDM6	TRUE	FALSE	TRUE	TRUE
FRK	TRUE	FALSE	TRUE	TRUE
LPA	TRUE	FALSE	FALSE	FALSE
CDKN2B	TRUE	FALSE	FALSE	TRUE
PLCE1	TRUE	TRUE	FALSE	FALSE
ADAMTS8	TRUE	TRUE	TRUE	TRUE
PDE3A	TRUE	FALSE	FALSE	FALSE
LRP1	TRUE	FALSE	TRUE	TRUE
HMGA2	TRUE	FALSE	FALSE	FALSE
FGF9	TRUE	FALSE	TRUE	FALSE
FBN1	TRUE	FALSE	FALSE	FALSE
AAGAB	TRUE	FALSE	FALSE	FALSE
LOXL1	TRUE	TRUE	TRUE	TRUE
HYKK	TRUE	FALSE	FALSE	TRUE
RBBP8	TRUE	FALSE	FALSE	FALSE
AP3D1	TRUE	FALSE	TRUE	FALSE
LTBP4	TRUE	TRUE	FALSE	FALSE
PCIF1	TRUE	FALSE	FALSE	FALSE
ERG	TRUE	FALSE	FALSE	FALSE
NOC3L	FALSE	TRUE	TRUE	TRUE
CHRNA5	FALSE	TRUE	TRUE	FALSE
FEZ2	FALSE	FALSE	TRUE	FALSE
NT5DC1	FALSE	FALSE	TRUE	TRUE
TSPYL4	FALSE	FALSE	TRUE	FALSE
TSPYL1	FALSE	FALSE	TRUE	FALSE
CYP2C8	FALSE	FALSE	TRUE	FALSE
IQCH	FALSE	FALSE	TRUE	TRUE
C15orf61	FALSE	FALSE	TRUE	FALSE
MAP2K5	FALSE	FALSE	TRUE	FALSE
SKOR1	FALSE	FALSE	TRUE	FALSE
CLK3	FALSE	FALSE	TRUE	FALSE
PSMA4	FALSE	FALSE	TRUE	FALSE
ADAMTS7	FALSE	FALSE	TRUE	FALSE
PLEKHJ1	FALSE	FALSE	TRUE	TRUE
AMH	FALSE	FALSE	TRUE	FALSE
WFDC10B	FALSE	FALSE	TRUE	FALSE
WFDC3	FALSE	FALSE	TRUE	FALSE
DNTTIP1	FALSE	FALSE	TRUE	FALSE
TGFB2	FALSE	FALSE	FALSE	TRUE
GDF7	FALSE	FALSE	FALSE	TRUE
LDAH	FALSE	FALSE	FALSE	TRUE
THBS2	FALSE	FALSE	FALSE	TRUE
HSD17B6	FALSE	FALSE	FALSE	TRUE
GPR182	FALSE	FALSE	FALSE	TRUE
STAT6	FALSE	FALSE	FALSE	TRUE
HHIPL1	FALSE	FALSE	FALSE	TRUE
RORA	FALSE	FALSE	FALSE	TRUE
BCAR1	FALSE	FALSE	FALSE	TRUE
