# Supplementary material for: Integrative Genome-wide Association Meta-analysis of Aortic Aneurysm and Dissection Identifies Five Novel Genes
Source: Genomics Proteomics Bioinformatics. 2025 Apr 29;23(5):qzaf039. doi: 10.1093/gpbjnl/qzaf039 (PMC12902790; doi:10.1093/gpbjnl/qzaf039)
Supplement: qzaf039_Supplementary_Data [file qzaf039_supplementary_data.zip › Table S5.xlsx]

## Sheet: Sheet1
Table S5 Gene-set enrichment analysis for the AAD prioritized genes based on hypergeometric test in FUMA
Category	Gene set	Ngenes	Noverlap	P	Pfdr	Genes	Link
GO_BP	GOBP_REGULATION_OF_TRANSMEMBRANE_RECEPTOR_PROTEIN_SERINE_THREONINE_KINASE_SIGNALING_PATHWAY	263	8	5.13267e-07	0.00334104	TGFB2:GDF7:CDKN2B:LRP1:FGF9:FBN1:SKOR1:LTBP4	http://www.gsea-msigdb.org/gsea/msigdb/human/geneset/GOBP_REGULATION_OF_TRANSMEMBRANE_RECEPTOR_PROTEIN_SERINE_THREONINE_KINASE_SIGNALING_PATHWAY
GO_BP	GOBP_ENZYME_LINKED_RECEPTOR_PROTEIN_SIGNALING_PATHWAY	932	13	8.62092e-07	0.00334104	TGFB2:GDF7:FRK:CDKN2B:PLCE1:STAT6:LRP1:FGF9:FBN1:MAP2K5:SKOR1:BCAR1:LTBP4	http://www.gsea-msigdb.org/gsea/msigdb/human/geneset/GOBP_ENZYME_LINKED_RECEPTOR_PROTEIN_SIGNALING_PATHWAY
GO_BP	GOBP_RESPONSE_TO_GROWTH_FACTOR	677	11	1.61623e-06	0.0041758	TGFB2:GDF7:CDKN2B:PDE3A:FGF9:FBN1:MAP2K5:SKOR1:ADAMTS7:BCAR1:LTBP4	http://www.gsea-msigdb.org/gsea/msigdb/human/geneset/GOBP_RESPONSE_TO_GROWTH_FACTOR
GO_BP	GOBP_TRANSMEMBRANE_RECEPTOR_PROTEIN_SERINE_THREONINE_KINASE_SIGNALING_PATHWAY	352	8	4.52317e-06	0.00876478	TGFB2:GDF7:CDKN2B:LRP1:FGF9:FBN1:SKOR1:LTBP4	http://www.gsea-msigdb.org/gsea/msigdb/human/geneset/GOBP_TRANSMEMBRANE_RECEPTOR_PROTEIN_SERINE_THREONINE_KINASE_SIGNALING_PATHWAY
GO_MF	GOMF_SULFUR_COMPOUND_BINDING	261	7	6.45853e-06	0.0114445	LPA:THBS2:ADAMTS8:LRP1:FGF9:FBN1:PCIF1	http://www.gsea-msigdb.org/gsea/msigdb/human/geneset/GOMF_SULFUR_COMPOUND_BINDING
GO_MF	GOMF_GLYCOSAMINOGLYCAN_BINDING	226	6	3.30478e-05	0.0292804	LPA:THBS2:ADAMTS8:FGF9:FBN1:LTBP4	http://www.gsea-msigdb.org/gsea/msigdb/human/geneset/GOMF_GLYCOSAMINOGLYCAN_BINDING
GO_MF	GOMF_HEPARIN_BINDING	164	5	8.21458e-05	0.0485208	LPA:THBS2:ADAMTS8:FGF9:FBN1	http://www.gsea-msigdb.org/gsea/msigdb/human/geneset/GOMF_HEPARIN_BINDING
KEGG	KEGG_TGF_BETA_SIGNALING_PATHWAY	83	4	7.6449e-05	0.0142195	TGFB2:GDF7:THBS2:CDKN2B	http://www.gsea-msigdb.org/gsea/msigdb/human/geneset/KEGG_TGF_BETA_SIGNALING_PATHWAY
Reactome	REACTOME_ELASTIC_FIBRE_FORMATION	42	4	5.05553e-06	0.00836184	TGFB2:FBN1:LOXL1:LTBP4	http://www.gsea-msigdb.org/gsea/msigdb/human/geneset/REACTOME_ELASTIC_FIBRE_FORMATION
Reactome	REACTOME_SIGNALING_BY_TGF_BETA_RECEPTOR_COMPLEX	90	4	0.000104821	0.048403	TGFB2:CDKN2B:FBN1:LTBP4	http://www.gsea-msigdb.org/gsea/msigdb/human/geneset/REACTOME_SIGNALING_BY_TGF_BETA_RECEPTOR_COMPLEX
Reactome	REACTOME_MOLECULES_ASSOCIATED_WITH_ELASTIC_FIBRES	35	3	0.000117057	0.048403	TGFB2:FBN1:LTBP4	http://www.gsea-msigdb.org/gsea/msigdb/human/geneset/REACTOME_MOLECULES_ASSOCIATED_WITH_ELASTIC_FIBRES
Reactome	REACTOME_O_GLYCOSYLATION_OF_TSR_DOMAIN_CONTAINING_PROTEINS	35	3	0.000117057	0.048403	THBS2:ADAMTS8:ADAMTS7	http://www.gsea-msigdb.org/gsea/msigdb/human/geneset/REACTOME_O_GLYCOSYLATION_OF_TSR_DOMAIN_CONTAINING_PROTEINS
Note: FUMA, functional mapping and annotation; GO, gene ontology; BP, biological process; MF, molecular function; KEGG, kyoto encyclopedia of genes and genomes.
