# Supplementary material for: Integrative Genome-wide Association Meta-analysis of Aortic Aneurysm and Dissection Identifies Five Novel Genes
Source: Genomics Proteomics Bioinformatics. 2025 Apr 29;23(5):qzaf039. doi: 10.1093/gpbjnl/qzaf039 (PMC12902790; doi:10.1093/gpbjnl/qzaf039)
Supplement: qzaf039_Supplementary_Data [file qzaf039_supplementary_data.zip › Table S6.xlsx]

## Sheet: Sheet1
Table S6 Targeted drugs for the AAD prioritized genes in the DrugBank database
Gene	ENSG	Entrez ID	OMIM	UniProt ID	DrugBank
HSD17B6	ENSG00000025423	8630	606623	O14756	DB00139
PSMA4	ENSG00000041357	5685	176846	P25789	DB08515
RORA	ENSG00000069667	6095	600825	P35398	DB01990, DB04540
FRK	ENSG00000111816	2444	606573	P42685	DB01254, DB08896, DB12010
LRP1	ENSG00000123384	4035	107770	Q07954	DB00025, DB00031, DB00100, DB06245, DB13152, DB13998, DB13999
MAP2K5	ENSG00000137764	5607	602520	Q13163	DB12010
CYP2C8	ENSG00000138115	1558	601129	P10632	DB00951, DB03796, DB08607
CHRNA5	ENSG00000169684	1138	118505	P30532	DB00184, DB00674, DB00898
PDE3A	ENSG00000172572	5139	123805	Q14432	DB00235, DB00261, DB00277, DB00922, DB01166, DB01223, DB01303, DB01427, DB04880, DB05266, DB08811
CLK3	ENSG00000179335	1198	602990	P49761	DB07664, DB08691, DB12010
LPA	ENSG00000198670	4018	152200	P08519	DB00513
Note: ENSG, ensembl gene; OMIM, online mendelian inheritance in man.
