# Supplementary material for: Integrative Genome-wide Association Meta-analysis of Aortic Aneurysm and Dissection Identifies Five Novel Genes
Source: Genomics Proteomics Bioinformatics. 2025 Apr 29;23(5):qzaf039. doi: 10.1093/gpbjnl/qzaf039 (PMC12902790; doi:10.1093/gpbjnl/qzaf039)
Supplement: qzaf039_Supplementary_Data [file qzaf039_supplementary_data.zip › Table S7.xlsx]

## Sheet: Sheet1
Table S7 Phenome-wide genetic correlation with AAD in FinnGen study
Phenocode	Full name	Category	Ncase	Ncontrol	rg	se	z	P
I9_THAORTANEUR	Thoracic aortic aneurysm	C10: Diseases of the circulatory system	3510	349539	0.9339	0.0423	22.0846	4.44e-108
I9_ABAORTANEUR	Abdominal aortic aneurysm (AAA)	C10: Diseases of the circulatory system	3548	349539	0.8499	0.0466	18.2445	2.29e-74
FG_DOAAC	Diseases of arteries, arterioles and capillaries (FINNGEN)	C10: Diseases of the circulatory system	22224	191924	0.5911	0.0403	14.6787	8.82e-49
FG_CVD	Cardiovascular diseases (excluding rheumatic etc)	C10: Diseases of the circulatory system	185353	191924	0.4281	0.041	10.4532	1.42e-25
FG_OTHHEART	Other heart diseases	C10: Diseases of the circulatory system	77711	191924	0.4121	0.0447	9.2216	2.93e-20
RX_ANTIHYP	Antihypertensive medication - note that there are other indications	C10: Diseases of the circulatory system	199546	177731	0.2691	0.0344	7.8265	5.02e-15
I9_AF	Atrial fibrillation and flutter	C10: Diseases of the circulatory system	45766	191924	0.3372	0.0454	7.4257	1.12e-13
I9_HYPTENS	Hypertension	C10: Diseases of the circulatory system	111581	265626	0.279	0.0389	7.1718	7.4e-13
C_STROKE	STROKE	C10: Diseases of the circulatory system	39818	271817	0.4264	0.0619	6.8855	5.76e-12
I9_HYPTENSESS	Hypertension, essential	C10: Diseases of the circulatory system	92462	265626	0.2687	0.0399	6.7398	1.59e-11
G6_EPIPAROX	Episodal and paroxysmal disorders	C7: Diseases of the nervous system	89440	287837	0.3119	0.0472	6.6055	3.96e-11
I9_TIA	Transient ischemic attack	C10: Diseases of the circulatory system	18398	342294	0.4859	0.0794	6.1185	9.44e-10
I9_AF_REIMB	Atrial fibrillation and flutter with reimbursement	C10: Diseases of the circulatory system	21700	191924	0.29	0.0483	6.0036	1.93e-09
I9_HEARTFAIL_AND_ANTIHYPERT	Heart failure and antihypertensive medication	C10: Diseases of the circulatory system	25827	177731	0.2669	0.0452	5.9086	3.45e-09
ANTIDEPRESSANTS	Depression medications	C6: Disorders of the mental and behavioural health	106785	88536	0.2304	0.0391	5.8954	3.74e-09
I9_HYPTENSHD	Hypertensive Heart Disease	C10: Diseases of the circulatory system	8387	265626	0.3287	0.0569	5.7752	7.69e-09
I9_AORTDIS	Dissection of aorta	C10: Diseases of the circulatory system	881	349539	0.9331	0.1719	5.4276	5.71e-08
RX_PARACETAMOL_NSAID	Paracetamol of NSAID medication	C18: Other	314977	62300	0.2371	0.0443	5.3504	8.78e-08
CARDIAC_ARRHYTM	Cardiac arrhythmias	C10: Diseases of the circulatory system	67035	220224	0.2395	0.0457	5.2365	1.64e-07
G6_OTHNEU	Other neurological diseases	C7: Diseases of the nervous system	27026	350251	0.4213	0.0836	5.0364	4.74e-07
I9_DISVEINLYMPH	Diseases of veins, lymphatic vessels and lymph nodes, not elsewhere classified	C10: Diseases of the circulatory system	53156	324121	0.2445	0.0492	4.9693	6.72e-07
I9_PAROXTAC	Paroxysmal tachycardia	C10: Diseases of the circulatory system	9604	191924	0.3194	0.0668	4.7789	1.76e-06
M13_KNEEDERANGEMENTS	Internal derangement of knee	C14: Diseases of the musculoskeletal system	35511	240862	0.2282	0.0481	4.7439	2.1e-06
I9_VARICVE	Varicose veins	C10: Diseases of the circulatory system	29539	324121	0.207	0.0439	4.7196	2.36e-06
N14_RENALTUB	Renal tubulo-interstitial diseases	C15: Diseases of the genitourinary system	38335	338942	0.3878	0.0825	4.6991	2.61e-06
I9_VHD	Valvular heart disease excluding rheumatic fever	C10: Diseases of the circulatory system	20929	286109	0.3088	0.0679	4.5497	5.37e-06
M13_ARTHROPATHIES	Arthropathies	C14: Diseases of the musculoskeletal system	136415	240862	0.2043	0.045	4.5441	5.52e-06
I9_HEARTFAIL_EXMORE	Heart failure,strict (more control exclusions)	C10: Diseases of the circulatory system	27304	328105	0.2547	0.0566	4.4968	6.9e-06
I9_NONRHEVALV	Non-rheumatic valve diseases	C10: Diseases of the circulatory system	20772	286109	0.3041	0.068	4.4704	7.81e-06
D3_ANAEMIA	Anaemias	C4: Diseases of the blood and immune mechanism	27371	88536	0.2916	0.0654	4.4611	8.15e-06
I9_HEARTFAIL_ALLCAUSE	All-cause Heart Failure	C10: Diseases of the circulatory system	26872	349361	0.2605	0.0598	4.3541	1.34e-05
M13_ARTHROSIS	Arthrosis	C14: Diseases of the musculoskeletal system	73710	240862	0.1946	0.0448	4.3427	1.41e-05
E4_OBESITYNAS	Obesity, other/unspecified	C5: Diseases of the endocrine, nutritional and metabolic	11025	355902	0.2089	0.0482	4.3295	1.49e-05
I9_HEARTFAIL	Heart failure,strict	C10: Diseases of the circulatory system	27304	349973	0.2588	0.0599	4.319	1.57e-05
I9_CVD_HARD	Hard cardiovascular diseases	C10: Diseases of the circulatory system	61240	316037	0.2336	0.0544	4.294	1.76e-05
I9_STR	Stroke, excluding SAH	C10: Diseases of the circulatory system	25398	339920	0.3095	0.0722	4.2854	1.82e-05
E4_OBESITY	Obesity	C5: Diseases of the endocrine, nutritional and metabolic	21375	355786	0.1763	0.0415	4.2532	2.11e-05
I9_ATHSCLE	Atherosclerosis, excluding cerebral, coronary and PAD	C10: Diseases of the circulatory system	15002	349539	0.237	0.057	4.1567	3.23e-05
F5_SUBSNOALCO	Substance use, excluding alcohol	C6: Disorders of the mental and behavioural health	6605	353355	0.2369	0.0572	4.1411	3.46e-05
M13_ARTHROSIS_INCLAVO	Artrosis, including avohilmo	C14: Diseases of the musculoskeletal system	96500	280777	0.1896	0.046	4.1254	3.7e-05
N14_PYELONEPHR	Acute tubulo-interstitial nephritis	C15: Diseases of the genitourinary system	23912	338942	0.3365	0.0817	4.12	3.79e-05
G6_MIGRAINE	Migraine	C7: Diseases of the nervous system	18477	287837	0.2278	0.0567	4.0186	5.85e-05
M13_OTHERJOINT	Other joint disorders	C14: Diseases of the musculoskeletal system	81676	240862	0.1741	0.0436	3.9895	6.62e-05
RX_STATIN	Statin medication	C10: Diseases of the circulatory system	127169	250108	0.1824	0.0459	3.9727	7.11e-05
J10_INFLUPNEU	Influenza and pneumonia	C11: Diseases of the respiratory system	62604	314673	0.2375	0.0602	3.9431	8.04e-05
M13_ARTHROSIS_KNEE	Gonarthrosis	C14: Diseases of the musculoskeletal system	44688	240862	0.1831	0.0466	3.9288	8.54e-05
J10_PNEUMONIA	All pneumoniae	C11: Diseases of the respiratory system	58174	319103	0.255	0.065	3.9243	8.7e-05
I9_IHD	Ischaemic heart disease, wide definition	C10: Diseases of the circulatory system	63744	313533	0.198	0.0505	3.9196	8.87e-05
I9_HEARTFAIL_AND_OVERWEIGHT	Heart failure and bmi 25plus	C10: Diseases of the circulatory system	16707	154410	0.3075	0.0785	3.9176	8.94e-05
I9_SAHANEUR	Aneurysms, operations, SAH	C10: Diseases of the circulatory system	5342	342673	0.2737	0.0711	3.8496	0.0001
FG_CARDMYO	Cardiomyopathy (excluding other)	C10: Diseases of the circulatory system	4156	299566	0.2635	0.0691	3.8128	0.0001
K11_VENTHER	Ventral hernia	C12: Diseases of the digestive system	7628	322586	0.2609	0.0676	3.8615	0.0001
RX_CODEINE_TRAMADOL	Codeine or tramadol medication	C18: Other	57823	319454	0.1878	0.0489	3.8398	0.0001
Q17_LVOTO_NARROW	Left ventricular outflow tract obstruction, narrow definition	C17: Congenital malformations	1243	376034	0.3706	0.0978	3.7884	0.0002
M13_ARTHROSIS_POLY	Polyarthrosis	C14: Diseases of the musculoskeletal system	6185	240862	0.2921	0.0779	3.7468	0.0002
I9_CONDUCTIO	Conduction disorders	C10: Diseases of the circulatory system	9949	286109	0.2805	0.0766	3.6636	0.0002
AB1_OTHER_BACTERIAL	Other bacterial diseases	C1: Diseases of certain infectious and parasitic	44934	332343	0.2505	0.0672	3.7264	0.0002
M13_DORSOPATHY	Dorsopathies	C14: Diseases of the musculoskeletal system	106313	270964	0.1747	0.0461	3.7886	0.0002
PAIN	Pain (limb, back, neck, head abdominally)	C18: Other	171922	204598	0.1624	0.0436	3.7287	0.0002
Q17_LVOTO_BROAD	Congenital deformities of hip	C17: Congenital malformations	2891	374386	0.3145	0.0877	3.5867	0.0003
M13_MENISCUSDERANGEMENTS	Meniscus derangement	C14: Diseases of the musculoskeletal system	24158	240862	0.1911	0.0526	3.6353	0.0003
M13_SPONDYLOSIS	Spondylosis	C14: Diseases of the musculoskeletal system	19892	270964	0.1879	0.052	3.6134	0.0003
I9_CORATHER	Coronary atherosclerosis	C10: Diseases of the circulatory system	47550	313400	0.1869	0.0522	3.5817	0.0003
HYPOTHY_REIMB	Hypothyroidism, drug reimbursement	C5: Diseases of the endocrine, nutritional and metabolic	12040	88531	0.1834	0.0503	3.6439	0.0003
E4_HYPERCHOL	Pure hypercholesterolaemia	C5: Diseases of the endocrine, nutritional and metabolic	25928	324150	0.2475	0.0703	3.5175	0.0004
I9_ANGINA	Angina pectoris	C10: Diseases of the circulatory system	34456	313400	0.1795	0.0509	3.5288	0.0004
I9_CARDARR	Cardiac arrest	C10: Diseases of the circulatory system	2308	191924	0.4871	0.1407	3.4615	0.0005
E4_LIPOPROT	Disorders of lipoprotein metabolism and other lipidaemias	C5: Diseases of the endocrine, nutritional and metabolic	37742	324150	0.2162	0.0618	3.5003	0.0005
M13_DORSOPATHYOTH	Other dorsopathies, not elsewhere classified	C14: Diseases of the musculoskeletal system	79212	270964	0.1581	0.0455	3.4717	0.0005
I9_SEQULAE	Sequelae of cerebrovascular disease	C10: Diseases of the circulatory system	11408	342673	0.4213	0.122	3.4535	0.0006
I9_PHLETHROMBDVTLOW	DVT of lower extremities	C10: Diseases of the circulatory system	9109	324121	0.3018	0.0882	3.4237	0.0006
G6_SLEEPAPNO_INCLAVO	Sleep apnoea, including avohilmo	C7: Diseases of the nervous system	41704	335573	0.1597	0.0464	3.4423	0.0006
G6_EPLEPSY	Epilepsy	C7: Diseases of the nervous system	11740	287837	0.2753	0.0807	3.409	0.0007
L12_PSORI_VULG	Psoriasis vulgaris	C13: Diseases of the skin and subcutaneous tissue	5759	364071	0.2209	0.0652	3.389	0.0007
I9_VEINSOTH	Other disorders of veins	C10: Diseases of the circulatory system	12630	324121	0.2062	0.0606	3.4019	0.0007
I9_MI_STRICT	Myocardial infarction, strict	C10: Diseases of the circulatory system	24185	313400	0.1945	0.0572	3.4032	0.0007
M13_POLYARTHROPATHIES	Polyarthropathies	C14: Diseases of the musculoskeletal system	32199	240862	0.1932	0.0567	3.4056	0.0007
I9_THROMBOTH	Other embolism and thrombosis	C10: Diseases of the circulatory system	3861	324121	0.4074	0.1216	3.3492	0.0008
F5_OTHERSUB	Mental and behavioural disorders due to multiple drug use and use of multiple drugs and use of other psychoactive substances	C6: Disorders of the mental and behavioural health	2299	370672	0.2762	0.0826	3.342	0.0008
I9_ANGIO	Coronary angioplasty	C10: Diseases of the circulatory system	14723	313400	0.1837	0.0547	3.3566	0.0008
G6_MIGRAINE_NO_AURA	Migraine without aura	C7: Diseases of the nervous system	6730	287837	0.2482	0.0747	3.3212	0.0009
E4_METABOLIA	Metabolic disorders	C5: Diseases of the endocrine, nutritional and metabolic	53127	324150	0.2301	0.0693	3.3198	0.0009
I9_CHD	Major coronary heart disease event	C10: Diseases of the circulatory system	43518	333759	0.1728	0.0519	3.331	0.0009
M13_DORSALGIA	Dorsalgia	C14: Diseases of the musculoskeletal system	59438	270964	0.1582	0.0475	3.3308	0.0009
M13_GOUT	Gout	C14: Diseases of the musculoskeletal system	8489	240862	0.2014	0.0616	3.2708	0.0011
L12_PAPULOSQUAMOUS	Papulosquamous disorders	C13: Diseases of the skin and subcutaneous tissue	13206	364071	0.1812	0.0557	3.2556	0.0011
I9_REVASC	Coronary revascularization (ANGIO or CABG)	C10: Diseases of the circulatory system	23139	313400	0.1643	0.0502	3.271	0.0011
H7_VISUDISTURB	Visual disturbances	C8: Diseases of the eye and adnexa	15707	360091	0.3018	0.0931	3.2431	0.0012
BLEEDING	Bleeding	C18: Other	35917	341360	0.2695	0.0832	3.2403	0.0012
PRIM_KNEEARTHROSIS	Primary gonarthrosis, bilateral	C14: Diseases of the musculoskeletal system	17009	332589	0.1668	0.0519	3.2132	0.0013
SMOKING	Smoking	C18: Other	3371	139795	0.2459	0.0771	3.19	0.0014
I9_CARDMYO	Cardiomyopathy	C10: Diseases of the circulatory system	5874	286109	0.2361	0.0744	3.1753	0.0015
M13_HAMMERTOE	Other hammer toe(s) (acquired)	C14: Diseases of the musculoskeletal system	5625	240862	0.1998	0.0629	3.1778	0.0015
G6_SLEEPAPNO	Sleep apnoea	C7: Diseases of the nervous system	38998	336659	0.1497	0.0472	3.1707	0.0015
J10_PNEUMOBACT	Bacterial pneumoniae	C11: Diseases of the respiratory system	16244	314673	0.3231	0.1025	3.1522	0.0016
I9_ANEURYSM	Cerebral aneurysm, nonruptured	C10: Diseases of the circulatory system	2582	342673	0.2777	0.0878	3.1612	0.0016
I9_VTE	Venous thromboembolism	C10: Diseases of the circulatory system	19372	357905	0.2427	0.077	3.1525	0.0016
I9_AVBLOCK	AV-block	C10: Diseases of the circulatory system	5536	286109	0.2201	0.0699	3.1507	0.0016
M13_SPINSTENOSIS	Spinal stenosis	C14: Diseases of the musculoskeletal system	18989	270964	0.1569	0.0497	3.1551	0.0016
M13_ARTHTROSIS_COX	Coxarthrosis,	C14: Diseases of the musculoskeletal system	22254	240862	0.1567	0.0498	3.1492	0.0016
I9_HEARTFAIL_AND_CHD	Heart failure and coronary heart disease	C10: Diseases of the circulatory system	12872	333759	0.2113	0.0672	3.1426	0.0017
COPD_EARLY	Early onset COPD	C11: Diseases of the respiratory system	7079	359794	0.191	0.0608	3.1425	0.0017
TRAUMBRAIN_NONCONCUS	severe traumatic brain injury, does not include concussion	C7: Diseases of the nervous system	6687	370590	0.2937	0.0939	3.1288	0.0018
I9_NONISCHCARDMYOP_STRICT	Nonischemic cardiomyopathy	C10: Diseases of the circulatory system	1639	311340	0.269	0.0868	3.0995	0.0019
SLEEP	Sleep disorders (combined)	C7: Diseases of the nervous system	44299	329251	0.1488	0.048	3.0988	0.0019
K11_DIVERTIC	Diverticular disease of intestine	C12: Diseases of the digestive system	30649	301931	0.1522	0.0492	3.0935	0.002
M13_SPONDYLOPATHY	Spondylopathies	C14: Diseases of the musculoskeletal system	38276	270964	0.1569	0.0511	3.0691	0.0021
E4_THYROID	Disorders of the thyroid gland	C5: Diseases of the endocrine, nutritional and metabolic	56574	320703	0.13	0.0424	3.07	0.0021
CD2_BENIGN_COLORECANI	Benign neoplasm of colon, rectum, anus and anal canal	C2: Neoplasms from hospital discharges	20336	356941	0.2111	0.0694	3.0432	0.0023
M13_ARTHROSIS_OTH	Other arthrosis	C14: Diseases of the musculoskeletal system	20949	240862	0.1605	0.0526	3.0531	0.0023
MIGRAINE_TRIPTAN	Migraine, single triptan purchase ok & required. ICD-code if available is included	C7: Diseases of the nervous system	39387	337890	0.1477	0.0484	3.0505	0.0023
K11_GULC	Gastric ulcer	C12: Diseases of the digestive system	5935	320387	0.378	0.1243	3.0397	0.0024
L12_INFECT_SKIN	Infections of the skin and subcutaneous tissue	C13: Diseases of the skin and subcutaneous tissue	21308	355969	0.2181	0.0717	3.0408	0.0024
G6_MIGRAINE_NO_AURA_TRIPTAN	Migraine without aura and triptan purchases	C7: Diseases of the nervous system	4989	337890	0.2453	0.0817	3.0013	0.0027
PULM_INFECTIONS	COPD/asthma/ILD related infections	C11: Diseases of the respiratory system	117312	259965	0.1743	0.058	3.0023	0.0027
M13_HALLUXVALGUS	Hallux valgus (acquired)	C14: Diseases of the musculoskeletal system	14726	240862	0.1473	0.0493	2.986	0.0028
M13_CERVICOBRACHSDR	Cervicobrachial syndrome	C14: Diseases of the musculoskeletal system	7353	270964	0.2305	0.0775	2.975	0.0029
K11_ORAL	Diseases of oral cavity, salivary glands and jaws	C12: Diseases of the digestive system	118043	259234	0.2097	0.0704	2.9791	0.0029
M13_LOWBACKPAIN	Low back pain	C14: Diseases of the musculoskeletal system	29329	270964	0.163	0.0548	2.9771	0.0029
I9_UAP	Unstable angina pectoris	C10: Diseases of the circulatory system	13304	333375	0.173	0.0584	2.9619	0.0031
L12_PSORIASIS	Psoriasis	C13: Diseases of the skin and subcutaneous tissue	9267	364071	0.1536	0.0522	2.9406	0.0033
J10_PLEURA	Other diseases of pleura	C11: Diseases of the respiratory system	15441	361836	0.2947	0.1005	2.9308	0.0034
O15_PREG_ABORT	Pregnancy with abortive outcome	C16: Pregnancy, childbirth and the puerperium	61248	149622	0.1926	0.066	2.9186	0.0035
ABDOM_HERNIA	Hernia of abdominal wall	C12: Diseases of the digestive system	15338	361939	0.1694	0.0581	2.9132	0.0036
I9_SAH	Subarachnoid haemmorrhage	C10: Diseases of the circulatory system	3289	339922	0.2815	0.0974	2.8912	0.0038
E4_OBESITYCAL	Obesity due to excess calories	C5: Diseases of the endocrine, nutritional and metabolic	15045	355902	0.1344	0.0464	2.8971	0.0038
GOUT_STRICT	Gout, strict definition	C14: Diseases of the musculoskeletal system	4429	370730	0.2301	0.0801	2.8712	0.0041
E4_DM1COMA	Type 1 diabetes with coma	C5: Diseases of the endocrine, nutritional and metabolic	2050	308280	-0.2536	0.0889	-2.8541	0.0043
K11_GINGIVITIS_PERIODONTAL	Gingivitis and periodontal diseases	C12: Diseases of the digestive system	87497	259234	0.2014	0.071	2.8379	0.0045
M13_RHEUMATISM	Rheumatism, unspecified	C14: Diseases of the musculoskeletal system	4674	275212	0.1939	0.0683	2.8389	0.0045
DEATH	Any death	C18: Other	40455	336822	0.1995	0.072	2.77	0.0056
E4_FH_IHD	Familial hypercholesterolemia, with ischemic heart disease	C5: Diseases of the endocrine, nutritional and metabolic	2757	313533	0.3053	0.1104	2.7649	0.0057
AB1_ERYSIPELAS	Erysipelas	C1: Diseases of certain infectious and parasitic	20470	332343	0.1701	0.0615	2.7636	0.0057
M13_SOFTTISSUE	Soft tissue disorders	C14: Diseases of the musculoskeletal system	102065	275212	0.1216	0.0441	2.7572	0.0058
RHEU_ARTHRITIS_OTH	Other arthritis (FG)	C14: Diseases of the musculoskeletal system	11033	285035	0.2814	0.1024	2.7481	0.006
K11_PULP_PERIAPICAL	Diseases of pulp and periapical tissues	C12: Diseases of the digestive system	12078	259234	0.3094	0.1128	2.7437	0.0061
I9_K_CARDIAC	Death due to cardiac causes	C10: Diseases of the circulatory system	19295	357982	0.2289	0.0835	2.74	0.0061
M13_SPONDYLOLISTHESIS	Spondylolisthesis/Spondylolysis	C14: Diseases of the musculoskeletal system	5766	270964	0.1707	0.0622	2.7419	0.0061
CPAP	Continuous positive airway pressure	C11: Diseases of the respiratory system	7247	164315	0.221	0.0808	2.7362	0.0062
I9_OTHARR	Other arrhythmias	C10: Diseases of the circulatory system	28079	286109	0.1704	0.0622	2.7384	0.0062
O15_ABORT_MEDICAL	Medical abortion	C16: Pregnancy, childbirth and the puerperium	36232	149622	0.1572	0.0581	2.7076	0.0068
I9_NONISCHCARDMYOP	Non-ischemic cardiomyopathy	C10: Diseases of the circulatory system	9926	303607	0.2237	0.0828	2.7005	0.0069
E4_AMINO	Other disorders of amino-acid metabolism	C5: Diseases of the endocrine, nutritional and metabolic	127	324150	0.3359	0.1258	2.6707	0.0076
AB1_OTHER_SEPSIS	Other septicaemia	C1: Diseases of certain infectious and parasitic	12301	332343	0.3741	0.1409	2.6556	0.0079
Q17_CONGEN_MALFO_CIRCULATO_SYSTEM	Congenital malformations of the circulatory system	C17: Congenital malformations	4234	373043	0.3651	0.1377	2.6513	0.008
NIV	Non-invasive ventilation	C11: Diseases of the respiratory system	6315	164315	0.3144	0.1188	2.6475	0.0081
SMOKING_DEPEND	Smoking dependency	C11: Diseases of the respiratory system	2175	373906	0.2635	0.0995	2.6488	0.0081
K11_GASTRODUOULC	Gastroduodenal ulcer	C12: Diseases of the digestive system	9216	320387	0.298	0.1136	2.6235	0.0087
DM_SEVERAL_COMPLICATIONS	Diabetes, several complications	C5: Diseases of the endocrine, nutritional and metabolic	16320	271817	0.1473	0.0563	2.6179	0.0088
Q17_VACTREL	Vertebral, anorectal, cardiavascular, thracheoesophagial, renal and limb anomaly	C17: Congenital malformations	4984	372293	0.4437	0.1705	2.6018	0.0093
E4_HYPERLIPNAS	Hyperlipidaemia, other/unspecified	C5: Diseases of the endocrine, nutritional and metabolic	12304	324150	0.2573	0.0992	2.5931	0.0095
L12_PSORI_NAS	Other and unspecified psoriasis	C13: Diseases of the skin and subcutaneous tissue	1667	364071	0.3262	0.1261	2.5881	0.0097
KRA_PSY_SUBSTANCE_EXMORE	Substance abuse (more control exclusions)	C6: Disorders of the mental and behavioural health	23194	277526	0.1107	0.043	2.5737	0.0101
K11_PERIODON_CHRON	Chronic periodontitis	C12: Diseases of the digestive system	4434	259234	0.3066	0.1193	2.5697	0.0102
F5_DEPRESSION_DYSTHYMIA	Depression or dysthymia	C6: Disorders of the mental and behavioural health	48847	225483	0.1082	0.0422	2.5654	0.0103
L12_ABSCESS_CUT	Cutaneous abscess, furuncle and carbuncle	C13: Diseases of the skin and subcutaneous tissue	8157	355969	0.2251	0.0879	2.5616	0.0104
M13_DEFORMDORSO	Deforming dorsopathies	C14: Diseases of the musculoskeletal system	9672	270964	0.1633	0.0643	2.5371	0.0112
J10_COPD	COPD	C11: Diseases of the respiratory system	18266	311286	0.1405	0.0555	2.5285	0.0115
G6_MIGRAINE_WITH_AURA	Migraine with aura	C7: Diseases of the nervous system	7917	287837	0.2233	0.0884	2.5255	0.0116
G6_HEADACHE	Other headache syndromes	C7: Diseases of the nervous system	15851	287837	0.1733	0.0687	2.5238	0.0116
I9_CABG	Coronary artery bypass grafting	C10: Diseases of the circulatory system	10938	313400	0.1436	0.057	2.5165	0.0119
F5_DEPRESSIO	Depression	C6: Disorders of the mental and behavioural health	43280	329192	0.1147	0.0459	2.5005	0.0124
E4_DM2REN	Type 2 diabetes with renal complications	C5: Diseases of the endocrine, nutritional and metabolic	2684	308280	0.1879	0.0754	2.494	0.0126
M13_LOWBACKPAINORANDSCIATICA	Lower back pain or/and sciatica	C14: Diseases of the musculoskeletal system	41815	335462	0.1346	0.0541	2.4883	0.0128
C3_PROSTATE_EXALLC	Malignant neoplasm of prostate (controls excluding all cancers)	C3: Neoplasms from cancer register	13216	119948	-0.1523	0.0613	-2.4843	0.013
E4_GOITREMULTINOD	Nontoxic multinodular goitre	C5: Diseases of the endocrine, nutritional and metabolic	6149	320703	0.1295	0.0522	2.4801	0.0131
FALLS	Falls/tendency to fall	C18: Other	92857	284420	0.1347	0.0545	2.4733	0.0134
G6_ULLNLE	Lesion of ulnar nerve	C7: Diseases of the nervous system	4151	330377	0.2288	0.0927	2.4696	0.0135
K11_LIVER	Diseases of liver	C12: Diseases of the digestive system	10827	366450	0.2055	0.0834	2.4655	0.0137
K11_CHRONGASTR	Chronic gastritis	C12: Diseases of the digestive system	9570	320387	0.3133	0.1279	2.45	0.0143
K11_PARODON_OPER	Parodontitis or operation codes	C12: Diseases of the digestive system	30377	346900	0.1734	0.0711	2.4376	0.0148
G6_CLUSTHEADACHE_WIDE	Cluster headache, wide	C7: Diseases of the nervous system	1107	287837	0.2666	0.1095	2.4349	0.0149
Q17_OTHER_CONGEN_MALFO_EAR	Other congenital malformations of ear	C17: Congenital malformations	363	375350	0.507	0.2086	2.4303	0.0151
VD_SO	Vascular dementia (sudden onset)	C7: Diseases of the nervous system	149	360134	-0.3972	0.1635	-2.4298	0.0151
M13_INTERVERTEB	Other intervertebral disc disorders	C14: Diseases of the musculoskeletal system	37636	270964	0.1191	0.049	2.4275	0.0152
I9_PULMEMB	Pulmonary embolism	C10: Diseases of the circulatory system	9243	367108	0.2106	0.0871	2.4186	0.0156
K11_PARODON_OPER_DENTAL_OPER	Parodontitis or/and operation codes	C12: Diseases of the digestive system	27833	349444	0.1762	0.073	2.412	0.0159
E4_NONTOXIC_THYROID	Nontoxic goitre/thyroid nodule	C5: Diseases of the endocrine, nutritional and metabolic	9485	367792	0.1235	0.0514	2.4029	0.0163
L12_DERMATITISNAS	Other and unspecified dermatitis	C13: Diseases of the skin and subcutaneous tissue	21951	336589	0.1769	0.0738	2.3969	0.0165
GOUT_NOS	Gout, unspecified	C14: Diseases of the musculoskeletal system	5292	368788	0.1843	0.0769	2.3965	0.0166
THYROTOXICOSIS	Thyrotoxicosis	C12: Diseases of the digestive system	8173	367407	0.1625	0.068	2.3882	0.0169
CD2_BENIGN_COLON	Benign neoplasm: Colon	C2: Neoplasms from hospital discharges	16445	360832	0.1786	0.0749	2.3839	0.0171
L12_ALLERGICCONTACT	Allergic contact dermatitis	C13: Diseases of the skin and subcutaneous tissue	4336	336589	0.2811	0.118	2.3829	0.0172
M13_ACHILLESTEND	Achilles tendinitis	C14: Diseases of the musculoskeletal system	3113	270964	0.2683	0.1133	2.3681	0.0179
E4_HYPOOSMNAT	Hypo-osmolality and hyponatraemia	C5: Diseases of the endocrine, nutritional and metabolic	5137	324150	0.2551	0.1079	2.3646	0.018
G6_FEMLAPOP	Lesion of lateral popliteal nerve	C7: Diseases of the nervous system	1288	330377	0.5437	0.2311	2.3525	0.0186
I9_INTRACRA	Nontraumatic intracranial haemmorrhage	C10: Diseases of the circulatory system	6530	342673	0.2859	0.122	2.344	0.0191
M13_OLECRANONBURSITIS	Olecranon bursitis	C14: Diseases of the musculoskeletal system	1681	275212	0.4581	0.1959	2.3387	0.0194
FE_STRICT	Focal epilepsy, strict definition	C7: Diseases of the nervous system	6213	365534	0.3076	0.1316	2.3374	0.0194
CD2_BENIGN_ENDOCRINE_OTH	Benign neoplasm of other and unspecified endocrine glands	C2: Neoplasms from hospital discharges	3544	373733	0.3987	0.1712	2.3284	0.0199
G6_MIGRAINE_WITH_AURA_TRIPTAN	Migraine with aura and triptan purchases	C7: Diseases of the nervous system	4503	337890	0.2068	0.089	2.3241	0.0201
AUD	Alcohol use disorder, ICD-based	C6: Disorders of the mental and behavioural health	15715	361562	0.1105	0.0476	2.322	0.0202
AUD_SWEDISH	Alcohol use disorder, Swedish definition	C18: Other	21996	355281	0.0999	0.043	2.3222	0.0202
AB1_BACTINF_NOS	Bacterial infection, other or unspecified	C1: Diseases of certain infectious and parasitic	18576	332343	0.2987	0.1291	2.3138	0.0207
M13_ARTHROSIS_KNEE_PRIM_KNEESURG	Gonarthrosis, primary, with knee surgery	C14: Diseases of the musculoskeletal system	19126	337196	0.1159	0.0501	2.3141	0.0207
AUTOIMMUNE	Autoimmune diseases	C4: Diseases of the blood and immune mechanism	96150	281127	0.0872	0.0378	2.3072	0.021
M13_RECUDISLOCATIO	Recurrent dislocation and subluxation of joint	C14: Diseases of the musculoskeletal system	2240	240862	0.2074	0.0905	2.2926	0.0219
O15_PREG_MATERN_CARE	Maternal care for other conditions predominantly related to pregnancy	C16: Pregnancy, childbirth and the puerperium	6845	179899	-0.2211	0.0965	-2.2906	0.022
K11_OESSTODUO	Diseases of oesophagus, stomach and duodenum	C12: Diseases of the digestive system	56890	320387	0.1247	0.0546	2.284	0.0224
M13_OSTEOCHONDRO	Osteopathies and chondropathies	C14: Diseases of the musculoskeletal system	19263	358014	0.1654	0.0727	2.2759	0.0229
T1D_WIDE	Type 1 diabetes, wide definition	C5: Diseases of the endocrine, nutritional and metabolic	8967	308373	-0.1221	0.0537	-2.2735	0.023
E4_HYPERPARA	Hyperparathyroidism	C5: Diseases of the endocrine, nutritional and metabolic	5590	361988	0.2488	0.1098	2.2672	0.0234
ABDOM_HERNIA_POSTOP	Hernia of abdominal wall, postoperative	C12: Diseases of the digestive system	5775	210314	0.2041	0.0902	2.2622	0.0237
H7_VITRBODYGLOBE	Disorders of vitreous body	C8: Diseases of the eye and adnexa	15177	361552	0.1606	0.071	2.2611	0.0238
M13_INFTENOSYNOVITIS	Other infective (teno)synovitis	C14: Diseases of the musculoskeletal system	106	275212	0.3819	0.1691	2.2586	0.0239
F5_MOOD	Mood [affective] disorders	C6: Disorders of the mental and behavioural health	48085	329192	0.1046	0.0464	2.254	0.0242
K11_CHOLECYST	Cholecystitis	C12: Diseases of the digestive system	4299	330903	0.3519	0.1567	2.2457	0.0247
MUCOPROCT	Mucosal proctocolitis	C12: Diseases of the digestive system	4085	359927	-0.1432	0.0638	-2.2458	0.0247
E4_GOITREDIFF	Nontoxic diffuse goitre	C5: Diseases of the endocrine, nutritional and metabolic	838	320703	0.3412	0.1521	2.2427	0.0249
M13_RHEUMA	Rheumatoid arthritis	C14: Diseases of the musculoskeletal system	12555	240862	0.1536	0.0686	2.2383	0.0252
CONGEN_HEART_ARTER	Congenital malformations of heart and great arteries	C10: Diseases of the circulatory system	3843	373434	0.2691	0.1203	2.2365	0.0253
J10_BRONCHITIS	Acute bronchitis	C11: Diseases of the respiratory system	15393	356404	0.2504	0.1122	2.233	0.0256
C3_BRONCHUS_LUNG_EXALLC	Malignant neoplasm of bronchus and lung (controls excluding all cancers)	C3: Neoplasms from cancer register	5842	287137	0.1847	0.0827	2.2329	0.0256
CHIRBIL_PRIM	Primary biliary cholangitis (PBC)	C12: Diseases of the digestive system	557	281127	0.3487	0.1564	2.2293	0.0258
H7_VISUDISTURBSUB	Subjective visual disturbances	C8: Diseases of the eye and adnexa	7313	360091	0.27	0.1212	2.2267	0.026
N14_HYPERTROPHYBREAST	Hypertrophy of breast	C15: Diseases of the genitourinary system	5212	193973	0.1303	0.0587	2.2192	0.0265
C3_THYROID_GLAND_EXALLC	Malignant neoplasm of thyroid gland (controls excluding all cancers)	C3: Neoplasms from cancer register	1783	287137	0.1916	0.0867	2.2116	0.027
F5_ALCOHOL_DEPENDENCE	Alcohol dependence	C6: Disorders of the mental and behavioural health	9876	353355	0.1166	0.0528	2.2103	0.0271
CD2_BENIGN_SALIVARY_NOS	Benign neoplasm: other/unspecified salivary gland	C2: Neoplasms from hospital discharges	756	376521	0.2952	0.1336	2.2091	0.0272
E4_DM1REN	Type 1 diabetes with renal complications	C5: Diseases of the endocrine, nutritional and metabolic	1579	308280	-0.1913	0.0868	-2.2032	0.0276
M13_CLAWCLUBHANDFOOT	Acquired clawhand, clubhand, clawfoot and clubfoot	C14: Diseases of the musculoskeletal system	131	240862	0.2785	0.1267	2.1985	0.0279
M13_ARTHTROSIS_COX_PRIM_ICD10	Coxarthrosis, primary	C14: Diseases of the musculoskeletal system	20056	357221	0.1159	0.0529	2.1931	0.0283
M13_BURSOPATHY	Other bursopathies	C14: Diseases of the musculoskeletal system	3988	275212	0.2729	0.1248	2.1864	0.0288
VOCALCORDDYS	Vocal cord dysfunction	C11: Diseases of the respiratory system	5087	139795	0.2027	0.093	2.1804	0.0292
I9_CARDMYORESTR	Restrictive cardiomyopathy	C10: Diseases of the circulatory system	96	371403	0.2586	0.1187	2.1778	0.0294
E4_FH	Familial hypercholesterolemia	C5: Diseases of the endocrine, nutritional and metabolic	4965	324150	0.3525	0.1621	2.1751	0.0296
ST19_FRACT_RIBS_STERNUM_THORACIC_SPINE	Fracture of rib(s), sternum and thoracic spine	C18: Other	9094	362260	0.1567	0.0721	2.1715	0.0299
H7_VITROTH	Other and unspecified disorders of vitreous body	C8: Diseases of the eye and adnexa	12004	361552	0.1644	0.0763	2.1543	0.0312
M13_FLATFOOT	Flat foot [pes planus] (acquired)	C14: Diseases of the musculoskeletal system	2677	240862	0.191	0.0888	2.1519	0.0314
H7_STRABOTH	Other strabismus	C8: Diseases of the eye and adnexa	7179	361237	0.253	0.1178	2.1479	0.0317
E4_DM1OPTH	Type 1 diabetes with ophthalmic complications	C5: Diseases of the endocrine, nutritional and metabolic	5202	308280	-0.1283	0.0602	-2.1304	0.0331
C3_MELANOMA_EXALLC	Malignant melanoma (controls excluding all cancers)	C3: Neoplasms from cancer register	3960	286874	-0.1714	0.0806	-2.1264	0.0335
H7_VISDISTNAS	Other and unspecified visual disturbances	C8: Diseases of the eye and adnexa	2382	360091	0.3319	0.1564	2.1221	0.0338
K11_HERNIA	Hernia	C12: Diseases of the digestive system	54691	322586	0.1069	0.0504	2.1201	0.034
O15_MATERN_CARE_PELVIC_ABNORM	Maternal care for known or suspected abnormality of pelvic organs	C16: Pregnancy, childbirth and the puerperium	9149	168929	-0.3334	0.1575	-2.1172	0.0342
N14_URETHRAOTH	Other disorders of urethra and urinary system	C15: Diseases of the genitourinary system	32905	328001	0.1382	0.0655	2.1096	0.0349
H8_EXT_ABSC	Abscess of external ear	C9: Diseases of the ear and mastoid process	375	367005	0.3061	0.1456	2.1018	0.0356
H8_VESTIBNEUR	Vestibular neuronitis	C9: Diseases of the ear and mastoid process	2379	359094	0.2313	0.1105	2.094	0.0363
O15_ABORT_SPONTAN	Spontaneous abortion	C16: Pregnancy, childbirth and the puerperium	16906	149622	0.2771	0.1324	2.0925	0.0364
E4_DM2NASCOMP	Type 2 diabetes with other specified/multiple/unspecified complications	C5: Diseases of the endocrine, nutritional and metabolic	46373	308280	0.0813	0.039	2.0866	0.0369
FE	Focal epilepsy	C7: Diseases of the nervous system	6842	365537	0.2387	0.1144	2.0858	0.037
AB1_TOXOPLASMOSIS	Toxoplasmosis	C1: Diseases of certain infectious and parasitic	154	376614	0.376	0.1809	2.0782	0.0377
L12_HIDRADENITISSUP	Hidradenitis suppurativa	C13: Diseases of the skin and subcutaneous tissue	931	361140	0.2483	0.12	2.0684	0.0386
K11_INTESTOTH	Other diseases of intestines	C12: Diseases of the digestive system	75346	301931	0.1172	0.0567	2.0686	0.0386
K11_FEMHER	Femoral hernia	C12: Diseases of the digestive system	1267	322586	0.2636	0.1276	2.0656	0.0389
H7_MACULADEGEN	Degeneration of macula and posterior pole	C8: Diseases of the eye and adnexa	15137	344569	0.1334	0.0647	2.0628	0.0391
SCND_OTH_KNEEARTHROSIS	Other secondary gonarthrosis	C14: Diseases of the musculoskeletal system	1356	332589	0.3471	0.1695	2.0483	0.0405
T2D_WIDE	Type 2 diabetes, wide definition	C5: Diseases of the endocrine, nutritional and metabolic	38657	310131	0.0855	0.042	2.0369	0.0417
D3_OTHERBLOOD	Other diseases of blood and blood-forming organs	C4: Diseases of the blood and immune mechanism	1892	370400	0.2644	0.13	2.0335	0.042
K11_ORAL_LICHEN_WIDE_HYPOT_THYRO	Oral lichen ruber planus wide, hypothyreosis or thyroxin	C12: Diseases of the digestive system	1268	376009	0.2218	0.1091	2.0334	0.042
N14_FEMALEGENINF	Inflammatory diseases of female pelvic organs	C15: Diseases of the genitourinary system	22575	188295	0.139	0.0684	2.0326	0.0421
E4_FLUIDELECTRO	Other disorders of fluid, electrolyte and acid-base balance	C5: Diseases of the endocrine, nutritional and metabolic	9694	324150	0.2021	0.0995	2.0313	0.0422
M13_FIBROBLASTNAS	Other fibroblastic disorders	C14: Diseases of the musculoskeletal system	109	275212	0.3835	0.1893	2.026	0.0428
I9_HYPOTE	Hypotension	C10: Diseases of the circulatory system	4432	371886	0.3434	0.1695	2.0258	0.0428
ST19_FRACT_WRIST_HAND_LEVEL	Fracture at wrist and hand level	C18: Other	11394	336418	0.1855	0.0916	2.0251	0.0429
RX_N05C	Use of hypnotics and sedatives	C6: Disorders of the mental and behavioural health	65814	311463	0.085	0.0422	2.0117	0.0442
M13_RADICULOPATHY	Radiculopathy	C14: Diseases of the musculoskeletal system	5550	270964	0.1828	0.0909	2.0116	0.0443
O15_LABOUR_LONG	Long labour	C16: Pregnancy, childbirth and the puerperium	7866	162777	-0.1877	0.0935	-2.0088	0.0446
E4_GRAVES_STRICT	Graves disease, strict definition	C5: Diseases of the endocrine, nutritional and metabolic	2836	374441	0.149	0.0747	1.9961	0.0459
CD2_BENIGN_PITUITARY_CRANIPHAR	Benign neoplasm: Pituitary gland, craniopharyngeal duct	C2: Neoplasms from hospital discharges	1402	375875	0.3916	0.1962	1.9953	0.046
D3_INFARCTSPLEEN	Infarction of spleen	C4: Diseases of the blood and immune mechanism	123	370400	0.3551	0.1781	1.9932	0.0462
M13_DORSALGIANAS	Other/unspecified dorsalgia	C14: Diseases of the musculoskeletal system	14075	270964	0.133	0.0668	1.9903	0.0466
RX_CROHN_1STLINE	First line medication for Crohn's disease	C12: Diseases of the digestive system	77497	299780	0.0949	0.0477	1.9899	0.0466
I9_PHLETHROM	Phlebitis and thrombophlebitis (not including DVT)	C10: Diseases of the circulatory system	7037	324121	0.1721	0.0866	1.9878	0.0468
K11_OTHDISDIG	Other diseases of the digestive system	C12: Diseases of the digestive system	10589	361055	0.2111	0.1063	1.9846	0.0472
PRIM_COXARTHROSIS	Primary coxarthrosis, bilateral	C14: Diseases of the musculoskeletal system	8597	355023	0.1279	0.0645	1.9844	0.0472
KRA_PSY_AUTISM_EXMORE	Autism spe (more control exclusions)	C6: Disorders of the mental and behavioural health	564	277526	-0.3292	0.166	-1.9826	0.0474
E4_HYTHY_AI_STRICT	Hypothyroidism, strict autoimmune	C5: Diseases of the endocrine, nutritional and metabolic	40926	274069	0.0818	0.0413	1.9799	0.0477
C3_THYROID_PAPILLARY_ADENO_EXALLC	Papillary adenocarcinoma of thyroid gland (controls excluding all cancers)	C3: Neoplasms from cancer register	1386	287137	0.1639	0.083	1.9736	0.0484
T1D	Type1 diabetes, definitions combined	C5: Diseases of the endocrine, nutritional and metabolic	4196	308252	-0.1603	0.0813	-1.9715	0.0487
WET_AMD	Wet age-related macular degeneration	C8: Diseases of the eye and adnexa	4848	252277	0.191	0.097	1.969	0.049
CD2_BENIGN_MOUTH_PHARYNX	Benign neoplasm of mouth and pharynx	C2: Neoplasms from hospital discharges	3216	374061	0.3295	0.1693	1.9457	0.0517
G6_OTHDEMYEL	Other demyelinating diseases of the central nervous system	C7: Diseases of the nervous system	1029	374678	0.2763	0.1424	1.9397	0.0524
L12_DERMATITISECZEMA	Dermatitis and eczema	C13: Diseases of the skin and subcutaneous tissue	40688	336589	0.1151	0.0597	1.9266	0.054
M13_THORACISPINEPAIN	Pain in thoracic spine	C14: Diseases of the musculoskeletal system	4651	270964	0.1785	0.093	1.919	0.055
M13_CERVICALGIA	Cervicalgia	C14: Diseases of the musculoskeletal system	6684	270964	0.181	0.0947	1.9118	0.0559
E4_PARATHYRO	Disorders of parathyroid gland	C5: Diseases of the endocrine, nutritional and metabolic	6362	361988	0.2297	0.1202	1.9103	0.0561
L12_SEBORRKERAT	Seborrhoeic keratosis	C13: Diseases of the skin and subcutaneous tissue	5835	353088	0.1807	0.0947	1.9084	0.0563
AB1_MALARIA	Malaria	C1: Diseases of certain infectious and parasitic	129	376614	-0.2959	0.155	-1.9085	0.0563
F5_ALCOHOLAC	Acute alcohol intoxication	C6: Disorders of the mental and behavioural health	8957	353355	0.1126	0.059	1.9077	0.0564
N14_CALCUKIDUR	Calculus of kidney and ureter	C15: Diseases of the genitourinary system	9713	366693	0.1132	0.0597	1.8976	0.0577
I9_POSTAMI	Status post-ami	C10: Diseases of the circulatory system	3030	313400	0.1843	0.0973	1.8943	0.0582
N14_RENFAIL	Renal failure	C15: Diseases of the genitourinary system	14100	363177	0.172	0.0909	1.8918	0.0585
L12_OTHERSKINSUBCUTIS	Other disorders of skin and subcutaneous tissue	C13: Diseases of the skin and subcutaneous tissue	24189	353088	0.1638	0.0866	1.8912	0.0586
H7_CORNULCER	Corneal ulcer	C8: Diseases of the eye and adnexa	5476	357814	0.3631	0.192	1.8905	0.0587
T2D	Type 2 diabetes, definitions combined	C5: Diseases of the endocrine, nutritional and metabolic	57698	308252	0.0742	0.0395	1.8804	0.06
N14_BREAST	Disorders of breast	C15: Diseases of the genitourinary system	16897	193973	0.1306	0.0695	1.8802	0.0601
K11_SALIVARY	Diseases of salivary glands	C12: Diseases of the digestive system	6269	259234	0.3146	0.1676	1.8776	0.0604
ULCERNAS	Ulcerative colitis, NAS	C12: Diseases of the digestive system	4527	359927	-0.1341	0.0714	-1.8782	0.0604
L12_LOCALCONNECTISSUENAS	Other and unspecified localized connective tissue disorders	C13: Diseases of the skin and subcutaneous tissue	82	353088	0.3111	0.1659	1.8747	0.0608
K11_ORAL_LICHEN_PLANUS_WIDE	Oral lichen ruber planus, wide definition	C12: Diseases of the digestive system	5791	371486	0.1335	0.0715	1.8688	0.0616
E4_DM1NASCOMP	Type 1 diabetes with other specified/multiple/unspecified complications	C5: Diseases of the endocrine, nutritional and metabolic	6234	308280	-0.106	0.0568	-1.8646	0.0622
K11_UC_STRICT2	Ulcerative colitis (strict definition, require KELA, min 2 HDR)	C12: Diseases of the digestive system	5034	371530	-0.1171	0.0628	-1.865	0.0622
L12_LICHENPLANUS	Lichen planus	C13: Diseases of the skin and subcutaneous tissue	3597	364071	0.1498	0.0804	1.8632	0.0624
G6_SCIALE	Lesion of sciatic nerve	C7: Diseases of the nervous system	1367	330377	0.344	0.1847	1.8625	0.0625
H7_AMD	Age-related macular degeneration (whether dry or wet)	C8: Diseases of the eye and adnexa	8913	348936	0.1416	0.0762	1.8589	0.063
N14_VAGINITIS	Vaginitis/vulvovaginitis/vulvitis/abscess of vulva	C15: Diseases of the genitourinary system	4648	188295	0.2344	0.1261	1.858	0.0632
H7_DIPLOPIA	Diplopia	C8: Diseases of the eye and adnexa	3700	360091	0.2252	0.1212	1.858	0.0632
M13_SCIATICA	Sciatica+with lumbago	C14: Diseases of the musculoskeletal system	18569	270964	0.1064	0.0574	1.8548	0.0636
N14_OBSTRUREFLUROPATH	Other obstructive and reflux uropathy	C15: Diseases of the genitourinary system	3832	338942	0.2322	0.1254	1.8524	0.064
I9_PERICARD	Pericarditis	C10: Diseases of the circulatory system	979	286109	0.3976	0.2148	1.8506	0.0642
M13_CHRONDROPATHIES	Chondropathies	C14: Diseases of the musculoskeletal system	4850	370709	0.1963	0.1064	1.8446	0.0651
N14_HYPERTROPHYBREAST_BOTH	Hypertrophy of breast in women and men	C15: Diseases of the genitourinary system	6105	359487	0.1129	0.0612	1.8446	0.0651
O15_PREG_OTHER_MAT_DISORD	Other maternal disorders predominantly related to pregnancy	C16: Pregnancy, childbirth and the puerperium	30971	179899	-0.1168	0.0633	-1.8444	0.0651
G6_PARKINSON	Parkinson's disease	C7: Diseases of the nervous system	4235	373042	-0.1907	0.1034	-1.8433	0.0653
J10_SEPTDEV	Deviated nasal septum	C11: Diseases of the respiratory system	11680	283342	0.1258	0.0685	1.8367	0.0663
G6_BRACHPLE	Brachial plexus disorders	C7: Diseases of the nervous system	2757	330377	0.2178	0.1186	1.8355	0.0664
L12_ATROPHICSKIN	Atrophic disorders of skin	C13: Diseases of the skin and subcutaneous tissue	3839	353088	0.2404	0.1312	1.8327	0.0668
L12_LOCALDCONNECTISSUEOTH	Other localized connective tissue disorders	C13: Diseases of the skin and subcutaneous tissue	493	353088	0.3958	0.216	1.8326	0.0669
CHRONNAS	Crohn's disease NAS	C12: Diseases of the digestive system	2007	359927	-0.1562	0.0867	-1.8009	0.0717
R18_RETEN_URINE	Retention of urine	C18: Other	11657	343006	0.1874	0.1043	1.796	0.0725
H7_RETINOPATHYDIAB	Diabetic retinopathy	C8: Diseases of the eye and adnexa	6818	344569	-0.1144	0.0639	-1.7916	0.0732
I9_CAVS_OPERATED	Calcific aortic valvular stenosis, operated	C10: Diseases of the circulatory system	9153	368124	0.1203	0.0674	1.7847	0.0743
N14_OVARYCYST	Ovarian cyst	C15: Diseases of the genitourinary system	20750	107564	0.1135	0.0637	1.7813	0.0749
L12_LICHENSCLERATROPH	Lichen sclerosus et atrophicus	C13: Diseases of the skin and subcutaneous tissue	2445	353088	0.1733	0.0975	1.7776	0.0755
J10_INFLUENZA	All influenza	C11: Diseases of the respiratory system	8555	314673	0.166	0.0935	1.7758	0.0758
M13_ENTESOPATHYOTH	Other enthesopathies	C14: Diseases of the musculoskeletal system	10581	275212	0.1256	0.0707	1.7753	0.0758
H7_DIVERGSTRAB	Divergent concomitant strabismus	C8: Diseases of the eye and adnexa	2289	361237	0.2191	0.1236	1.7733	0.0762
H7_VITRCRYSTAL	Crystalline deposits in vitreous body	C8: Diseases of the eye and adnexa	202	361552	0.2811	0.1588	1.7709	0.0766
N14_ACUTERENFAIL	Acute renal failure	C15: Diseases of the genitourinary system	5908	363177	0.2206	0.1246	1.7705	0.0766
O15_RETAINED_PLAC_MEMB_NO_HEAMORRH	Retained placenta and membranes, without haemorrhage	C16: Pregnancy, childbirth and the puerperium	3692	162777	0.36	0.2035	1.769	0.0769
N14_IGA_NEPHROPATHY	IgA nephropathy (IgA glomerulonephritis)	C15: Diseases of the genitourinary system	592	376685	-0.1929	0.1091	-1.7681	0.077
F5_AGORAPHOBIA	Agoraphobia	C6: Disorders of the mental and behavioural health	890	337577	0.2666	0.1516	1.7592	0.0785
M13_ARTHTROSIS_COX_PRIM_HIPSURG	Coxarthrosis, primary, with hip surgery	C14: Diseases of the musculoskeletal system	14990	357221	0.0926	0.0527	1.7555	0.0792
N14_URINOTH	Other diseases of urinary system	C15: Diseases of the genitourinary system	49276	328001	0.115	0.0657	1.7504	0.08
I9_HYPERTENC	Hypertensive encephalopathy	C10: Diseases of the circulatory system	96	342673	0.3018	0.1725	1.7503	0.0801
M13_SOFTTISSUEOTH	Other soft tissue disorders, not elsewhere classified	C14: Diseases of the musculoskeletal system	43190	275212	0.0986	0.0566	1.7429	0.0813
CD2_BENIGN_SALIVARY	Benign neoplasm of major salivary glands	C2: Neoplasms from hospital discharges	2785	374492	0.3647	0.2094	1.7415	0.0816
K11_MAXIL_CANINE_FAILED_ERUPT_OBSTRUCTION_TOOTH	Impacted maxillary canine	C12: Diseases of the digestive system	183	377094	0.2778	0.16	1.7362	0.0825
E4_LIPOPROTNAS	Disorder of lipoprotein metabolism, unspecified	C5: Diseases of the endocrine, nutritional and metabolic	3989	324150	0.2155	0.1242	1.7345	0.0828
M13_ENTESOPATHYLOW	Enthesopathies of lower limb, excluding foot	C14: Diseases of the musculoskeletal system	7125	270964	0.1556	0.0898	1.7341	0.0829
M13_SACROILIITIS	Sacroiliitis, not elsewhere classified	C14: Diseases of the musculoskeletal system	1394	270964	0.2609	0.1516	1.7212	0.0852
D3_CVIDNAS	Other or unspecified common variable immunodeficiency	C4: Diseases of the blood and immune mechanism	90	371255	0.2791	0.1627	1.7154	0.0863
ILD	Interstitial lung disease	C11: Diseases of the respiratory system	4213	373064	0.2074	0.1211	1.7131	0.0867
ILD_ENDPOINTS	Interstitial lung disease endpoints	C11: Diseases of the respiratory system	4213	373064	0.2074	0.1211	1.7131	0.0867
MACULA_NAS	Degenerative macular diseases	C8: Diseases of the eye and adnexa	3473	344569	0.1956	0.1142	1.7131	0.0867
D3_BLOODNAS	Other and unspecified diseases of blood and blood-forming organs	C4: Diseases of the blood and immune mechanism	633	370400	0.4383	0.2562	1.7108	0.0871
RHEUMA_SEROPOS_WIDE	Seropositive rheumatoid arthritis, wide	C14: Diseases of the musculoskeletal system	9243	368029	0.1145	0.0669	1.7107	0.0871
H7_OCUMUSCLE	Disorders of ocular muscles, binocular movement, accommodation and refraction	C8: Diseases of the eye and adnexa	16040	361237	0.1873	0.1096	1.7088	0.0875
OTHER_SYSTCON_FG	Other systemic involvement of connective tissue (FG)	C14: Diseases of the musculoskeletal system	8695	285035	0.1195	0.07	1.708	0.0876
N14_ENDOMETRIOSIS_DEEP	Deep endometriosis	C15: Diseases of the genitourinary system	2856	203296	-0.1382	0.0811	-1.7033	0.0885
H7_GLAUCSUSP	Glaucoma suspect	C8: Diseases of the eye and adnexa	10758	358375	-0.1185	0.0696	-1.7021	0.0887
H7_RETINOPATHYDIAB_PROLIF	Proliferative diabetic retinopathy	C8: Diseases of the eye and adnexa	2468	344569	-0.1264	0.0745	-1.6972	0.0897
J10_VOCALLARYNX	Diseases of vocal cords and larynx+other diseases of upper respiratory tract, no elsewhere classified	C11: Diseases of the respiratory system	19530	283342	0.1185	0.07	1.6924	0.0906
K11_UMBHER	Umbilical hernia	C12: Diseases of the digestive system	8510	322586	0.0989	0.0585	1.6893	0.0912
M13_VALGUS	Valgus deformity, not elsewhere classified	C14: Diseases of the musculoskeletal system	191	240862	0.2344	0.1394	1.6815	0.0927
O15_PRE_OR_ECLAMPSIA	Pre-eclampsia or eclampsia	C16: Pregnancy, childbirth and the puerperium	7212	194266	0.1208	0.0719	1.6815	0.0927
I9_ARTEMBTHR	Arterial embolism and thrombosis	C10: Diseases of the circulatory system	1735	349539	0.2012	0.1197	1.68	0.093
H7_VISFIELDDEF	Visual field defects	C8: Diseases of the eye and adnexa	2373	360091	0.3477	0.2071	1.6791	0.0931
AUTOIMMUNE_NONTHYROID	Autoimmune diseases excluding thyroid diseases	C4: Diseases of the blood and immune mechanism	53213	280251	0.078	0.0465	1.6761	0.0937
F5_MOODOTH	Other and unspecified mood [affective] disorders	C6: Disorders of the mental and behavioural health	2210	329192	0.1861	0.1113	1.6719	0.0945
K11_OTHFUNC	Other functional intestinal disorders	C12: Diseases of the digestive system	16311	301931	0.1539	0.0922	1.67	0.0949
K11_OESULC	Ulcer of oesophagus	C12: Diseases of the digestive system	2064	320387	0.1799	0.1081	1.6634	0.0962
E4_OBESITYXTRMALV	Extreme obesity with alveolar hypoventilation	C5: Diseases of the endocrine, nutritional and metabolic	1064	355902	0.2659	0.1603	1.6585	0.0972
M13_ENTESOPATHYNAS	Other/unspecified enthesopathies, not elsewhere classified	C14: Diseases of the musculoskeletal system	2763	275212	0.2947	0.1779	1.6563	0.0977
RHEUMA_SEROPOS_OTH	Other/unspecified seropositive rheumatoid arthritis	C14: Diseases of the musculoskeletal system	9139	368029	0.1119	0.0676	1.6559	0.0977
Z21_TOBAC_USE	Tobacco use	C18: Other	1304	375973	0.2208	0.1335	1.6539	0.0981
D3_CVID	Common variable immunodeficiency	C4: Diseases of the blood and immune mechanism	171	371255	0.2435	0.1476	1.6502	0.0989
C3_KIDNEY_PAPILLARYADENO_EXALLC	Adenocarcinoma and Papillary adenocarcinoma of kidney (controls excluding all cancers)	C3: Neoplasms from cancer register	212	287137	0.1907	0.1157	1.6483	0.0993
INFLUENZA	All influenza (not pneumonia)	C11: Diseases of the respiratory system	5136	314673	0.2193	0.1334	1.6438	0.1002
P16_INFECTIONS_SPECIFIC_PERINA_PERIOD	Infections specific to the perinatal period	C18: Other	256	377021	0.279	0.1702	1.6389	0.1012
C3_BILIARY_GALLBLADDER_EXALLC	Malignant neoplasm of intrahepatic ducts, biliary tract and gallbladder (controls excluding all cancers)	C3: Neoplasms from cancer register	1081	287137	0.2627	0.1605	1.6375	0.1015
N14_CHRONKIDNEYDIS	Chronic kidney disease	C15: Diseases of the genitourinary system	9073	363177	0.1693	0.1035	1.6346	0.1021
M13_CRYSTALARTH	Other crystal arthropathies	C14: Diseases of the musculoskeletal system	444	240862	0.2265	0.139	1.6291	0.1033
H8_CHOLEASTOMA	Cholesteatoma of middle ear	C9: Diseases of the ear and mastoid process	1447	352571	0.1911	0.1174	1.6285	0.1034
K11_MN_RETRGN	Mandibular retrognathia	C12: Diseases of the digestive system	1703	375574	-0.19	0.1167	-1.6286	0.1034
ASTHMA_PNEUMONIA	Asthma-related pneumonia	C11: Diseases of the respiratory system	12044	335114	0.112	0.0688	1.6283	0.1035
C3_LIPOSARCOMA_EXALLC	Liposarcoma (controls excluding all cancers)	C3: Neoplasms from cancer register	156	287137	-0.399	0.2452	-1.6271	0.1037
M13_TOEDEFORMOTH	Other deformities of toe(s)	C14: Diseases of the musculoskeletal system	975	240862	0.1789	0.11	1.626	0.104
AB1_TUBERCULOSIS	Tuberculosis	C1: Diseases of certain infectious and parasitic	2432	374845	0.2272	0.1401	1.6221	0.1048
I9_PERICAOTH	Other diseases of pericardium	C10: Diseases of the circulatory system	1135	286109	0.2832	0.1747	1.6214	0.1049
H8_LABYRFISTU	Labyrinthine fistula	C9: Diseases of the ear and mastoid process	80	359094	0.2413	0.149	1.6195	0.1053
H7_RETINALDETACH	Retinal detachments and breaks	C8: Diseases of the eye and adnexa	11230	344569	0.1378	0.0851	1.6195	0.1053
N14_BARTHOOTHNAS	Other and unspecified disease of Bartholin gland	C15: Diseases of the genitourinary system	807	188295	0.2342	0.1447	1.6181	0.1056
G6_HEMIPLE	Hemiplegia	C7: Diseases of the nervous system	1537	373780	0.2512	0.1557	1.6134	0.1067
RX_CROHN_2NDLINE	Second line medication for Crohn's disease	C12: Diseases of the digestive system	20353	356924	0.0922	0.0572	1.6133	0.1067
AUTOIMMUNE_NONTHYROID_STRICT	Autoimmune diseases excluding thyroid diseases, strict definition	C4: Diseases of the blood and immune mechanism	51863	275890	0.0762	0.0473	1.6121	0.1069
F5_SCHIZPER	Schizoid personality disorder	C6: Disorders of the mental and behavioural health	550	366637	-0.2566	0.1592	-1.6117	0.107
N14_MENOPAUSOT	Other menopausal disorders	C15: Diseases of the genitourinary system	4777	107564	0.233	0.1446	1.6115	0.1071
J10_SILICAPNEUMOC	Pneumoconiosis due to dust containing silica	C11: Diseases of the respiratory system	92	372962	0.4875	0.3031	1.6081	0.1078
ALCOHOLACUTE10	Acute alcohol intoxication	C18: Other	6289	369838	0.1206	0.0753	1.6004	0.1095
E4_ANTIDIU	Syndrome of inappropriate secretion of antidiuretic hormone	C5: Diseases of the endocrine, nutritional and metabolic	119	361988	0.3293	0.2065	1.5948	0.1108
H8_HL_MIX_NAS	Mixed conductive and sensorineural hearing loss	C9: Diseases of the ear and mastoid process	3581	331736	0.1732	0.1086	1.5941	0.1109
H7_RETINOPATHYDIAB_BKG	Diabetic background retinopathy	C8: Diseases of the eye and adnexa	4011	344569	-0.1321	0.083	-1.5919	0.1114
KRA_PSY_ANYMENTAL	Any mental disorder	C6: Disorders of the mental and behavioural health	99751	277526	0.0691	0.0437	1.5823	0.1136
O15_DELIV_FORCEP_VAC	Single delivery by forceps and vacuum extractor	C16: Pregnancy, childbirth and the puerperium	7630	92306	-0.1917	0.1214	-1.5796	0.1142
L12_LICHENPLANUS_INCLAVO	Lichen planus, including avohilmo	C13: Diseases of the skin and subcutaneous tissue	5015	372262	0.1198	0.0759	1.5771	0.1148
O15_OTHER_MATERN_DIS_ELSEWHERE	Other maternal diseases classifiable elsewhere but complicating pregnancy, childbirth and the puerperium	C16: Pregnancy, childbirth and the puerperium	12297	198180	-0.1789	0.1135	-1.5765	0.1149
G6_CLUSTHEADACHE_STRICT_INCLAVO	Cluster headache, strict, including avohilmo	C7: Diseases of the nervous system	1297	375980	0.1853	0.1176	1.5755	0.1151
M13_TIETZE	Chondrocostal junction syndrome [Tietze]	C14: Diseases of the musculoskeletal system	912	370709	0.5776	0.3669	1.5746	0.1153
M13_CERVICDISC	Cervical disc disorders	C14: Diseases of the musculoskeletal system	13394	270964	0.1022	0.0649	1.574	0.1155
J10_PLEUREFFUSION	Pleural effusion	C11: Diseases of the respiratory system	4513	361836	0.3178	0.202	1.5735	0.1156
O15_EXIST_HYPERT_COMPLIC	Pre-existing hypertension complicating pregnancy, childbirth and the puerperium	C16: Pregnancy, childbirth and the puerperium	2223	194266	0.1274	0.0811	1.5715	0.1161
AUTOIMMUNE_HYPERTHYROIDISM	Autoimmune hyperthyroidism	C5: Diseases of the endocrine, nutritional and metabolic	1828	279855	0.1573	0.1001	1.5705	0.1163
P16_OTH_DISORD_ORIGINA_PERINA_PERIOD	Other disorders originating in the perinatal period	C18: Other	256	377021	0.2772	0.1766	1.57	0.1164
L12_VITILIGO	Vitiligo	C13: Diseases of the skin and subcutaneous tissue	260	353088	0.3658	0.2341	1.5625	0.1182
AMN2	Transient global amnesia	C7: Diseases of the nervous system	2442	357879	0.1543	0.099	1.5588	0.119
M13_MYALGIA	Myalgia	C14: Diseases of the musculoskeletal system	7024	275212	0.1558	0.1002	1.5553	0.1199
O15_PREECLAMPS	Pre-eclampsia	C16: Pregnancy, childbirth and the puerperium	6663	194266	0.1165	0.0751	1.5523	0.1206
N14_INFLAMALEGEN	Inflammatory disorders of male genital organs, not elsewhere classified	C15: Diseases of the genitourinary system	357	119297	-0.276	0.1778	-1.5522	0.1206
F5_DEPRESSION_RECURRENT	Recurrent or chronic depression	C6: Disorders of the mental and behavioural health	17227	228647	0.0764	0.0493	1.5505	0.121
F5_EMOPER	Emotionally unstable personality disorder	C6: Disorders of the mental and behavioural health	4183	366637	0.1182	0.0764	1.5482	0.1216
G6_SLEEPDISOTH	Other sleep disorders	C7: Diseases of the nervous system	3219	287837	0.2606	0.1685	1.5465	0.122
F5_CANNABIS	Mental and behavioural disorders due to cannabinoids	C6: Disorders of the mental and behavioural health	939	370672	0.1651	0.1072	1.54	0.1236
K11_ACUTGASTR	Acute gastritis	C12: Diseases of the digestive system	2370	320387	0.2195	0.1426	1.5393	0.1237
H7_KERATITIS	Keratitis	C8: Diseases of the eye and adnexa	11611	357814	0.1724	0.1121	1.5371	0.1243
H7_DEGENMYOPIA	Degenerative myopia	C8: Diseases of the eye and adnexa	161	361552	-0.2442	0.1592	-1.5344	0.1249
E4_PITUDISNAS	Disorders of pituitary gland, other and/or unspecified	C5: Diseases of the endocrine, nutritional and metabolic	148	361988	0.2405	0.1568	1.5339	0.1251
RHEUMA_SEROPOS_STRICT	Seropositive rheumatoid arthritis, strict definition	C14: Diseases of the musculoskeletal system	4290	368362	0.1209	0.0789	1.5334	0.1252
T1D_EARLY	Type1 diabetes, definitions combined, early onset	C5: Diseases of the endocrine, nutritional and metabolic	2770	374507	-0.1383	0.0902	-1.5328	0.1253
I9_CEREBDOTH	Other specified cerebrovascular diseases, other cerebrovascular disorders in diseases classified elsewhere	C10: Diseases of the circulatory system	1949	342673	0.3427	0.2238	1.5316	0.1256
ULCERRECT	Ulcerative rectosigmoiditis	C12: Diseases of the digestive system	2487	359927	-0.1165	0.0761	-1.5313	0.1257
Q17_SEPTA_DEFEC	Septal defects	C17: Congenital malformations	1744	375533	0.2852	0.1863	1.5304	0.1259
E4_THYTOXGOITDIF	Thyrotoxicosis with diffuse goitre	C5: Diseases of the endocrine, nutritional and metabolic	4462	320703	0.0986	0.0644	1.5305	0.1259
L12_NAIL_INGROW	Ingrowing nail	C13: Diseases of the skin and subcutaneous tissue	1477	361140	-0.2366	0.1546	-1.5304	0.1259
H7_RETINAVASC	Retinal vascular disorders	C8: Diseases of the eye and adnexa	3447	344569	0.2554	0.167	1.5295	0.1262
F5_SOCPHOB	Social phobias	C6: Disorders of the mental and behavioural health	2482	337577	0.1457	0.0955	1.5263	0.1269
F5_DELIRIUM	Delirium, not induced by alcohol and other psychoactive substances	C6: Disorders of the mental and behavioural health	3039	356660	0.2389	0.1568	1.5236	0.1276
K11_VASCINT	Vascular disorders of the intestines	C12: Diseases of the digestive system	1802	301931	0.2419	0.159	1.5215	0.1281
K11_DISLIVOTH	Other diseases of liver	C12: Diseases of the digestive system	5052	366450	0.1983	0.1304	1.5206	0.1284
Q17_CONGEN_MALFO_OVARIES_FALLOP_TUBES_BROAD_LIGAM	Congenital malformations of ovaries, fallopian tubes and broad ligaments	C17: Congenital malformations	1615	374410	-0.1497	0.0985	-1.5194	0.1287
K11_IBD_STRICT_PSC	IBD (strict) with PSC	C12: Diseases of the digestive system	256	364575	0.2534	0.1669	1.5183	0.1289
C3_LUNG_NONSMALL_EXALLC	Non-small cell lung cancer (controls excluding all cancers)	C3: Neoplasms from cancer register	4901	287137	0.1387	0.0914	1.5167	0.1293
G6_RADLES	Lesion of radial nerve	C7: Diseases of the nervous system	1033	330377	0.359	0.2367	1.5166	0.1294
AB1_RESP_TUBERCU_NONCONF	Respiratory tuberculosis, not confirmed bacteriologically or histologically	C1: Diseases of certain infectious and parasitic	1329	374845	0.2195	0.1449	1.5148	0.1298
H8_VERTIGO	Disorders of vestibular function (Vertigo)	C9: Diseases of the ear and mastoid process	14918	359094	0.1079	0.0712	1.5149	0.1298
N14_FEMALE_GENITAL_LSIL	LSIL lesion of the cervix uteri, vagina or vulva	C15: Diseases of the genitourinary system	4102	206768	0.2354	0.1559	1.51	0.131
C3_BREAST_ERNEG_EXALLC	Malignant neoplasm of breast, HER-negative (controls excluding all cancers)	C3: Neoplasms from cancer register	5965	167017	0.1313	0.0871	1.5084	0.1314
K11_PARODON_PERIAPIC_CHRONIC	Chronic periapical parodontitis	C12: Diseases of the digestive system	6466	259234	0.3259	0.2165	1.5051	0.1323
L12_CHRONICULCEROFSKIN	Chronic ulcer of skin, not elsewhere classified	C13: Diseases of the skin and subcutaneous tissue	1840	353088	0.1789	0.1193	1.5003	0.1335
CD2_INSITU_MELANOMA_EXALLC	Melanoma in situ (controls excluding all cancers)	C2: Neoplasms from hospital discharges	887	286876	-0.2068	0.1382	-1.4958	0.1347
CD2_BENIGN_TRANSVERSE_COLON	Benign neoplasm: Transverse colon	C2: Neoplasms from hospital discharges	2404	374873	0.2748	0.1837	1.4955	0.1348
AB1_EBV	Infectious mononucleosis	C1: Diseases of certain infectious and parasitic	2353	367472	-0.1893	0.1267	-1.4942	0.1351
SFN	Small fibre neuropathy	C7: Diseases of the nervous system	600	370790	0.3094	0.2072	1.4933	0.1354
BRONCHITIS	Bronchitis	C11: Diseases of the respiratory system	55222	322055	0.1076	0.0721	1.493	0.1354
M13_CERVICOCRANSDR	Cervicocranial syndrome	C14: Diseases of the musculoskeletal system	3149	270964	0.2141	0.1434	1.4926	0.1355
C3_GASTRINT_STROM_EXALLC	Gastrointestinal stromal tumor and sarcoma (controls excluding all cancers)	C3: Neoplasms from cancer register	243	287092	-0.1935	0.1296	-1.4925	0.1356
E4_SHORT	Short stature, not elsewhere classified	C5: Diseases of the endocrine, nutritional and metabolic	611	361988	-0.3353	0.2249	-1.4907	0.136
H7_PAPILLOEDEMA	Papilloedema, unspecified	C8: Diseases of the eye and adnexa	545	374574	-0.2075	0.1396	-1.4863	0.1372
M13_SJOGREN	Sicca syndrome [Sjögren]	C14: Diseases of the musculoskeletal system	2495	365533	0.1344	0.0905	1.4854	0.1374
N14_OTHETNASKIDUR	Other specified disorders of kidney and ureter	C15: Diseases of the genitourinary system	875	373761	0.2894	0.1949	1.4851	0.1375
L12_INFECT_DERM	Infective dermatitis	C13: Diseases of the skin and subcutaneous tissue	3405	336589	0.1435	0.0968	1.4833	0.138
KRA_PSY_ANXIETY_EXMORE	Anxiety disorders (more control exclusions)	C6: Disorders of the mental and behavioural health	40191	277526	0.0684	0.0463	1.4766	0.1398
F5_STIMUL	Mental and behavioural disorders due to use of other stimulants, including caffeine	C6: Disorders of the mental and behavioural health	856	370672	0.1565	0.1061	1.4757	0.14
CD2_BENIGN_COLON_NOS	Benign neoplasm: Colon, unspecified	C2: Neoplasms from hospital discharges	7013	370264	0.1379	0.0934	1.4754	0.1401
L12_ACANTHNIGRICANS	Acanthosis nigricans	C13: Diseases of the skin and subcutaneous tissue	93	353088	-0.3072	0.2084	-1.4737	0.1406
K11_APPENDECTOMY	Appendectomy	C12: Diseases of the digestive system	26013	351264	0.1144	0.0777	1.4725	0.1409
CD2_BENIGN_BRAIN_SUPRATENT	Benign neoplasm: Brain, supratentorial	C2: Neoplasms from hospital discharges	419	376858	0.2897	0.1969	1.4712	0.1412
CD2_BENIGN_LEIOMYOMA_UTERI	Leiomyoma of uterus	C2: Neoplasms from hospital discharges	31661	179209	0.0701	0.0478	1.4671	0.1423
F5_SEDAHYP	Mental and behavioural disorders due to sedatives or hypnotics	C6: Disorders of the mental and behavioural health	2103	370672	0.1961	0.134	1.4636	0.1433
RX_RHEUMA_BIOLOGICAL	Biological medication for rheuma	C14: Diseases of the musculoskeletal system	4235	373042	0.1528	0.1044	1.4635	0.1433
J10_LOWERINF	Other acute lower respiratory infections	C11: Diseases of the respiratory system	20873	356404	0.1382	0.0945	1.4621	0.1437
AB1_VIRAL_HEMOR_FEVER_NOS	Viral haemorrhagic fevers, not elsewhere classified/unspecified	C1: Diseases of certain infectious and parasitic	2166	374565	0.2078	0.1421	1.4617	0.1438
C3_LUNG_NEUROENDO_EXALLC	Neuroendocrine tumor and carcinoma of lung (controls excluding all cancers)	C3: Neoplasms from cancer register	169	287137	0.3287	0.225	1.4612	0.144
I9_ARTEMBTHRNAS	Other arterial embolism and thrombosis	C10: Diseases of the circulatory system	812	349539	0.361	0.2472	1.4603	0.1442
N14_UNSPECKIDCONTR	Unspecified contracted kidney	C15: Diseases of the genitourinary system	142	373761	-0.3806	0.2608	-1.4594	0.1445
I9_THROMBANG	Thromboangiitis obliterans	C10: Diseases of the circulatory system	108	349539	0.3639	0.2495	1.4584	0.1447
E4_THYTOXGOITMULT	Thyrotoxicosis with toxic multinodular goitre	C5: Diseases of the endocrine, nutritional and metabolic	1600	369104	0.1347	0.0925	1.4563	0.1453
M13_OTHERBONE	Other disorders of bone	C14: Diseases of the musculoskeletal system	6568	358014	0.1607	0.1108	1.4501	0.147
AB1_SEQULAE_POLIO	Sequelae of poliomyelitis	C1: Diseases of certain infectious and parasitic	204	374884	0.2201	0.1519	1.449	0.1473
DRY_AMD	Dry age-related macular degeneration (includes geographic atrophy)	C8: Diseases of the eye and adnexa	6065	251042	0.0935	0.0645	1.4485	0.1475
O15_DELIV_CAESAR	Single delivery by caesarean section	C16: Pregnancy, childbirth and the puerperium	12596	92306	-0.1245	0.0861	-1.4474	0.1478
C3_OVARY_MUCINO_EXALLC	Mucinous and mucinous cystic tumor (controls excluding all cancers)	C3: Neoplasms from cancer register	115	167189	-0.2311	0.1597	-1.4468	0.1479
L12_ACQKERAT	Acquired keratosis [keratoderma] palmaris et plantaris	C13: Diseases of the skin and subcutaneous tissue	115	353088	0.3316	0.2308	1.4371	0.1507
H8_MASTCHRON	Chronic mastoiditis	C9: Diseases of the ear and mastoid process	727	352571	0.2436	0.17	1.4328	0.1519
M13_CALCTENDINITIS	Calcific tendinitis	C14: Diseases of the musculoskeletal system	240	275212	0.1945	0.1357	1.4326	0.152
HERING_BILATERAL	Inguinal hernia, bilateral	C12: Diseases of the digestive system	2998	322586	-0.1493	0.1043	-1.4324	0.152
E4_ENDOMETPOSTOP	Postprocedural endocrine and metabolic disorders, not elsewhere classified	C5: Diseases of the endocrine, nutritional and metabolic	3383	324150	0.1857	0.1297	1.4313	0.1523
C3_MELANOMA_SKIN_EXALLC	Malignant melanoma of skin (controls excluding all cancers)	C3: Neoplasms from cancer register	2993	287137	-0.1178	0.0825	-1.4285	0.1531
H7_RETIVASCOCCLUSION	Retinal vascular occlusion	C8: Diseases of the eye and adnexa	3342	344569	0.2346	0.1647	1.4244	0.1543
H7_CATARACTOTHER	Other cataract	C8: Diseases of the eye and adnexa	17699	312864	0.1031	0.0724	1.4243	0.1544
H7_PARASTRA6	Sixth [abducent] nerve palsy	C8: Diseases of the eye and adnexa	810	361237	0.3896	0.2742	1.421	0.1553
CD2_BENIGN_UTERUS_OTH	Other benign neoplasms of uterus	C2: Neoplasms from hospital discharges	1477	209393	-0.186	0.1309	-1.421	0.1553
G6_HCINOTH	Hydrocephalus in other diseases	C7: Diseases of the nervous system	145	375610	-0.1893	0.1333	-1.42	0.1556
N14_ENDOMETRIOSIS_RECTPVAGSEPT_VAGINA	Endometriosis of rectovaginal septum and vagina	C15: Diseases of the genitourinary system	2456	107564	-0.1213	0.0854	-1.4197	0.1557
CD2_BENIGN_RECTUM	Benign neoplasm: Rectum	C2: Neoplasms from hospital discharges	4776	372501	0.1292	0.0914	1.4136	0.1575
E4_DM1KETO	Type 1 diabetes with ketoacidosis	C5: Diseases of the endocrine, nutritional and metabolic	2102	308280	-0.1056	0.0747	-1.4129	0.1577
P16_CARDIOV_DISORD_ORIGINA_PERINA_PERIOD	Cardiovascular disorders originating in the perinatal period	C18: Other	83	376728	-0.2004	0.1421	-1.4109	0.1583
N14_ENDOMETRIOSIS_NOS	Unspecified/other endometriosis	C15: Diseases of the genitourinary system	2982	107564	-0.1275	0.0905	-1.4096	0.1586
J10_PNEUMONONBACT	Pneumonia due to other infectious organisms, not elsewhere classified	C11: Diseases of the respiratory system	830	314673	0.3893	0.2764	1.4085	0.159
M13_LIMBPAIN	Pain in limb	C14: Diseases of the musculoskeletal system	30485	275212	0.0925	0.0658	1.4075	0.1593
E4_GOITRENAS	Other and/or unspecified nontoxic goitre	C5: Diseases of the endocrine, nutritional and metabolic	2334	320703	0.1185	0.0844	1.404	0.1603
M13_ILIOTIBBAND	Iliotibial band syndrome	C14: Diseases of the musculoskeletal system	279	270964	0.2724	0.1942	1.4026	0.1607
RX_GLUCOSAMINE	Glucosamine medication	C18: Other	18341	358936	0.1031	0.0735	1.402	0.1609
H7_SCLERACORNEA	Disorders of sclera, cornea, iris and ciliary body	C8: Diseases of the eye and adnexa	19463	357814	0.1287	0.0919	1.4006	0.1613
M13_GANGLION	Ganglion	C14: Diseases of the musculoskeletal system	7270	275212	0.1257	0.0899	1.3992	0.1617
ULCERILEO	Ulcerative ileocolitis	C12: Diseases of the digestive system	1261	359927	-0.14	0.1001	-1.3992	0.1618
CD2_BENIGN_RECTUM_ANAL	Benign neoplasm: Rectum, anus and anal canal	C2: Neoplasms from hospital discharges	5613	371664	0.134	0.0958	1.3982	0.1621
CD2_BENIGN_INTRATHORACIC	Benign neoplasm of other and unspecified intrathoracic organs	C2: Neoplasms from hospital discharges	280	376997	0.2759	0.1974	1.3978	0.1622
CD2_INSITU_BREAST_INTRADUCTAL_EXALLC	Carcinoma in situ of breast, intraductal (controls excluding all cancers)	C2: Neoplasms from hospital discharges	2219	167070	0.1249	0.0894	1.3979	0.1622
M13_DERMATOMYOTH	Other dermatomyositis	C14: Diseases of the musculoskeletal system	143	365533	0.3714	0.2659	1.3965	0.1626
J10_EXTERLUNG	Lung diseases due to external agents	C11: Diseases of the respiratory system	4315	372962	0.3308	0.2371	1.3952	0.163
G6_MONOLOWOTHUNS	Other and unspecified mononeuropathies of lower limb	C7: Diseases of the nervous system	778	330377	0.2957	0.2121	1.3945	0.1632
H7_CATARACTSENILE	Senile cataract	C8: Diseases of the eye and adnexa	59522	312864	0.0814	0.0584	1.393	0.1636
C3_NSCLC_ADENO_EXALLC	Non-small cell lung cancer, adenocarcinoma (controls excluding all cancers)	C3: Neoplasms from cancer register	1553	287137	0.2117	0.1523	1.39	0.1645
J10_PNEUMOTHORAX	Pneumothorax	C11: Diseases of the respiratory system	1999	361836	0.357	0.2574	1.3869	0.1655
K11_IBD_STRICT	Inflammatory bowel disease, strict (require KELA)	C12: Diseases of the digestive system	7625	369652	-0.076	0.0548	-1.3857	0.1658
CD2_BENIGN_CHOROID	Benign neoplasm: Choroid	C2: Neoplasms from hospital discharges	1324	375953	-0.2596	0.1877	-1.3828	0.1667
K11_DIAHER	Diaphragmatic hernia	C12: Diseases of the digestive system	11757	322586	0.0855	0.0619	1.3816	0.1671
ULCER_ARTHR	Arthropathy in ulcerative colitis	C14: Diseases of the musculoskeletal system	336	373546	-0.1807	0.1309	-1.3807	0.1674
J10_RESPOTHER	Other diseases of the respiratory system	C11: Diseases of the respiratory system	6381	370896	0.158	0.1146	1.3789	0.1679
M13_CONNECTNAS	Other specified/unspecified systemic involvement of connective tissue	C14: Diseases of the musculoskeletal system	1676	365533	0.1314	0.0955	1.3758	0.1689
NEURODEGOTH	Other degenerative diseases of the nervous system	C12: Diseases of the digestive system	13086	212179	0.1757	0.1279	1.373	0.1698
AB1_BACT_INTEST_OTH	Other bacterial intestinal infections	C1: Diseases of certain infectious and parasitic	5631	336396	0.2313	0.1686	1.3717	0.1701
ALCODELIRIUM	Alcohol withdrawal state with delirium	C6: Disorders of the mental and behavioural health	2058	375219	0.1612	0.1177	1.3694	0.1709
K11_KELAIBD	IBD patients in KELA-register	C12: Diseases of the digestive system	7625	359927	-0.0746	0.0545	-1.3688	0.1711
F5_MIXPER	Mixed and other personality disorders	C6: Disorders of the mental and behavioural health	2619	366637	0.1485	0.1086	1.3682	0.1712
L12_ALOPECAREATA	Alopecia areata	C13: Diseases of the skin and subcutaneous tissue	682	361140	0.2204	0.1612	1.3673	0.1715
L12_ATOPIC	Atopic dermatitis	C13: Diseases of the skin and subcutaneous tissue	13473	336589	0.0801	0.0588	1.3632	0.1728
G6_MENINGVIR	Viral meningitis	C7: Diseases of the nervous system	102	374844	0.3837	0.282	1.3608	0.1736
Q17_DOWNS_SYNDR	Down's syndrome	C17: Congenital malformations	94	376808	-0.3406	0.2513	-1.3554	0.1753
F5_PANIC	Panic disorder	C6: Disorders of the mental and behavioural health	4801	337577	0.1064	0.0788	1.3507	0.1768
K11_RETROG_MAXILLAE_INCLAVO	Maxillary retrognathism , including avohilmo	C12: Diseases of the digestive system	443	376834	-0.2277	0.1689	-1.3481	0.1776
O15_MEMBR_PREMAT_RUPT	Premature rupture of membranes	C16: Pregnancy, childbirth and the puerperium	7147	168929	0.1912	0.1425	1.342	0.1796
H8_MENIERE	Ménière disease	C9: Diseases of the ear and mastoid process	2746	359094	-0.1464	0.1092	-1.3401	0.1802
D3_SCNDTHROMBOCYTOPENIA	Secondary thrombocytopenia	C4: Diseases of the blood and immune mechanism	298	371504	0.6323	0.4722	1.3391	0.1805
CD2_BENIGN_LIPO_NOS	Benign lipomatous neoplasm of other sites/unspecified	C2: Neoplasms from hospital discharges	2576	374701	0.239	0.1786	1.3383	0.1808
DM_NEOVASCULAR_GLAUCOMA	Neovascular glaucoma	C5: Diseases of the endocrine, nutritional and metabolic	1100	366206	0.194	0.1451	1.3373	0.1811
H7_OTHRETARTOCC	Other retinal artery occlusion	C8: Diseases of the eye and adnexa	569	344569	0.3477	0.2603	1.3356	0.1817
L12_PSORI_PUSTUPALM	Pustulosis palmaris et plantaris	C13: Diseases of the skin and subcutaneous tissue	1112	364071	0.1846	0.1382	1.3356	0.1817
N14_URETHRALSTRICT	Urethral stricture	C15: Diseases of the genitourinary system	1597	328001	0.4649	0.3495	1.3302	0.1834
CHONDRO_OTH	Other chondrocalcinosis	C14: Diseases of the musculoskeletal system	286	376833	0.1444	0.1086	1.3297	0.1836
F5_DELUSIO	Persistent delusional disorders	C6: Disorders of the mental and behavioural health	2418	364160	-0.1288	0.0969	-1.3297	0.1836
D3_AIHA_OTHER	Other autoimmune haemolytic anaemias	C4: Diseases of the blood and immune mechanism	280	376439	0.4225	0.3185	1.3267	0.1846
L12_DISORDSKINAPPENDIX	Disorders of skin appendages	C13: Diseases of the skin and subcutaneous tissue	16137	361140	0.111	0.0838	1.3257	0.1849
H7_PROLIFRETINOPATHOTH	Other proliferative retinopathy	C8: Diseases of the eye and adnexa	122	344569	-0.289	0.218	-1.3257	0.1849
AB1_DERMATOPHYTOSIS	Dermatophytosis	C1: Diseases of certain infectious and parasitic	3554	369098	0.3474	0.2625	1.3237	0.1856
D3_WHITEBLOODCELLNAS	Other and unspecified disorders of white blood cells	C4: Diseases of the blood and immune mechanism	1077	370400	0.4456	0.3367	1.3233	0.1857
K11_CHOLANGI	Cholangitis (primary sclerosing, PSC)	C12: Diseases of the digestive system	1715	330903	0.2163	0.1635	1.3231	0.1858
M13_PERONEALTEND	Peroneal tendinitis	C14: Diseases of the musculoskeletal system	361	270964	0.2771	0.2098	1.3209	0.1865
H7_GLAUCOMA	Glaucoma	C8: Diseases of the eye and adnexa	18902	358375	-0.0698	0.0528	-1.3207	0.1866
F5_DEPRESSION_PSYCHOTIC	Psychotic depression	C6: Disorders of the mental and behavioural health	1938	228968	0.1958	0.1483	1.32	0.1868
N14_INFLUTH	Inflammatory disease of uterus	C15: Diseases of the genitourinary system	4337	188295	0.1449	0.1099	1.3184	0.1874
VWXY20_INTENTI_SELF_H_SHARP_OBJECT	Intentional self-harm by sharp object	C18: Other	658	376619	0.245	0.1863	1.315	0.1885
CD2_BENIGN_TONSIL	Benign neoplasm: Tonsil	C2: Neoplasms from hospital discharges	281	376996	0.5667	0.4311	1.3144	0.1887
I9_LYMPHADE	Nonspecific lymphadenitis	C10: Diseases of the circulatory system	1808	324121	0.4311	0.3286	1.3119	0.1896
M13_MCTD	Mixed connective tissue disease	C14: Diseases of the musculoskeletal system	1849	375428	0.1236	0.0943	1.3108	0.1899
C3_GBM_ASTROCYTOMA_EXALLC	Brain glioblastoma and astrocytoma (controls excluding all cancers)	C3: Neoplasms from cancer register	327	287137	-0.3113	0.2376	-1.31	0.1902
O15_MATERN_CARE_FETAL_ABNORM	Maternal care for known or suspected fetal abnormality and damage	C16: Pregnancy, childbirth and the puerperium	4910	168929	-0.1833	0.1401	-1.3083	0.1908
O15_PREEC_OR_FETGRO	Pre-eclampsia or poor fetal growth	C16: Pregnancy, childbirth and the puerperium	10297	200573	0.0919	0.0703	1.3076	0.191
AB1_SCABIES	Scabies	C1: Diseases of certain infectious and parasitic	1105	375759	0.1906	0.146	1.3048	0.192
E4_GLUCOPANCREAS	Other disorders of glucose regulation and pancreatic internal secretion	C5: Diseases of the endocrine, nutritional and metabolic	2583	374694	-0.1547	0.1194	-1.2953	0.1952
H7_RETINOPATHYDIAB_NAS	Other diabetic retinopathy	C8: Diseases of the eye and adnexa	1912	344569	-0.1117	0.0863	-1.2939	0.1957
K11_CROWDI_TEETH_INCLAVO	Crowding of teeth, including avohilmo	C12: Diseases of the digestive system	2468	374809	-0.1732	0.134	-1.293	0.196
H7_STRABNAS	Other specified and unspecified strabismus	C8: Diseases of the eye and adnexa	275	361237	0.385	0.2982	1.2909	0.1967
F5_DISPER	Dissocial personality disorder	C6: Disorders of the mental and behavioural health	467	366637	0.1616	0.1254	1.2892	0.1973
KRA_PSY_DEVWIDE_EXMORE	Wide developmental disorders (more control exclusions)	C6: Disorders of the mental and behavioural health	766	277526	-0.1947	0.1511	-1.2888	0.1975
CD2_BENIGN_CNS_NOS	Benign neoplasm: Central nervous system, other parts/unspecified	C2: Neoplasms from hospital discharges	90	377187	0.1752	0.136	1.2878	0.1978
FE_MODE	Focal epilepsy, mode (most common among epilepsy diagnosis)	C7: Diseases of the nervous system	1260	365537	0.1485	0.1155	1.2858	0.1985
N14_MESNRUIRREG	Excessive, frequent and irregular menstruation	C15: Diseases of the genitourinary system	36824	107564	0.0667	0.0519	1.2841	0.1991
N14_GLOMERULAR	Glomerular diseases	C15: Diseases of the genitourinary system	5642	371635	0.1705	0.1328	1.2838	0.1992
Q17_BALANC_REARR_STRUCTURAL_MARKERS_NOT_ELSEW_CLASSIFIED	Balanced rearrangements and structural markers, not elsewhere classified	C17: Congenital malformations	92	376808	0.1631	0.1271	1.2835	0.1993
D3_OTHERWHITECELL	Other disorders of white blood cells	C4: Diseases of the blood and immune mechanism	1483	370400	0.4445	0.3464	1.2832	0.1994
K11_ALCGASTR	Alcoholic gastritis	C12: Diseases of the digestive system	430	320387	0.4035	0.3145	1.2829	0.1995
GOUT_IDIO	Idiopathic gout	C14: Diseases of the musculoskeletal system	2140	368788	0.154	0.1201	1.282	0.1999
CD2_BENIGN_SIGMOID_COLON	Benign neoplasm: Sigmoid colon	C2: Neoplasms from hospital discharges	4876	372401	0.1399	0.1092	1.2811	0.2002
TRACHEOBRONCHOMAL	Tracheo-bronchomalasia	C11: Diseases of the respiratory system	109	139795	-0.3064	0.2392	-1.2811	0.2002
K11_DEEP_BITE_INCLAVO	Deep bite , including avohilmo	C12: Diseases of the digestive system	2804	374473	-0.1259	0.0984	-1.2789	0.2009
H7_GLAUCOMA_JOAG	Juvenile Open Angle Glaucoma	C8: Diseases of the eye and adnexa	151	377126	0.1847	0.1445	1.2782	0.2012
CD2_BENIGN_LIPOMATOUS	Benign lipomatous neoplasm	C2: Neoplasms from hospital discharges	9431	367846	0.1243	0.0973	1.2775	0.2014
H7_ORBIT	Disorders of orbit	C8: Diseases of the eye and adnexa	1199	344684	0.1571	0.123	1.277	0.2016
E4_GOITRENOD	Nontoxic single thyroid nodule	C5: Diseases of the endocrine, nutritional and metabolic	2027	320703	0.2559	0.2011	1.2726	0.2031
C3_KIDNEY_NOTRENALPELVIS_EXALLC	Malignant neoplasm of kidney, except renal pelvis (controls excluding all cancers)	C3: Neoplasms from cancer register	2223	287137	0.1818	0.1435	1.267	0.2051
K11_PERIODON_CHRON_COMPL	Chronic periodontitis, complicated	C12: Diseases of the digestive system	2462	374815	0.1846	0.1458	1.2662	0.2054
AB1_VIRAL_SKIN_NOS	Other viral infections characterized by skin and mucous membrane lesions, not elsewhere classified	C1: Diseases of certain infectious and parasitic	1009	362997	0.2562	0.2025	1.2651	0.2059
M13_BAKERCYST	Synovial cyst of popliteal space [Baker]	C14: Diseases of the musculoskeletal system	2084	275212	0.2372	0.1876	1.2649	0.2059
VWXY20_SUICI_OTHER_INTENTI_SELF_H	Suicide or other Intentional self-harm	C6: Disorders of the mental and behavioural health	8978	368299	0.0728	0.0577	1.261	0.2073
D3_PURPURA_AND3_OTHER_HAEMORRHAGIC	Purpura and other haemorrhagic conditions	C4: Diseases of the blood and immune mechanism	3900	371504	0.213	0.1694	1.2574	0.2086
P16_OTH_INFECTIONS_SPECIFIC_PERINA_PERIOD	Other infections specific to the perinatal period	C18: Other	127	377021	0.1608	0.1279	1.2574	0.2086
G6_XTRAPYR	Extrapyramidal and movement disorders	C7: Diseases of the nervous system	9833	367444	-0.109	0.087	-1.2523	0.2105
M13_ROTATORCUFF	Rotator cuff syndrome	C14: Diseases of the musculoskeletal system	24061	275212	0.063	0.0504	1.2505	0.2111
H8_PERIPHVERTIGO	Other peripheral vertigo	C9: Diseases of the ear and mastoid process	2523	359094	0.2217	0.1778	1.2467	0.2125
K11_CARIES_1_ONLYAVO	Dental caries 1, only avohilmo	C12: Diseases of the digestive system	161113	216164	0.0759	0.0609	1.2469	0.2125
CD2_BENIGN_CONNSOFT_TRUNK	Benign neoplasm: Connective and other soft tissue of trunk, unspecified	C2: Neoplasms from hospital discharges	163	377114	-0.227	0.1821	-1.2464	0.2126
L12_CELLULITIS	Cellulitis	C13: Diseases of the skin and subcutaneous tissue	6683	355969	0.1599	0.1283	1.2461	0.2127
M13_BONEHYPERTRPH	Hypertrophy of bone	C14: Diseases of the musculoskeletal system	84	358014	0.4321	0.3468	1.2458	0.2128
G6_CERVROOT	Cervical root disorders	C7: Diseases of the nervous system	190	330377	-0.3558	0.2861	-1.2437	0.2136
E4_THYROIDNASOTH	Disorder of thyroid, unspecified	C5: Diseases of the endocrine, nutritional and metabolic	286	320703	0.5303	0.4265	1.2434	0.2137
E4_OVARDYSNAS	Ovarian dysfunction, other/unspecified	C5: Diseases of the endocrine, nutritional and metabolic	127	200581	0.1797	0.1446	1.2427	0.214
J10_PERITONSABSC	Peritonsillar abscess	C11: Diseases of the respiratory system	7510	283342	0.0883	0.0712	1.2408	0.2147
COPD_LATER	Later onset COPD	C11: Diseases of the respiratory system	10404	161813	0.0914	0.0738	1.2378	0.2158
C3_CERVIX_SQUAM_EXALLC	Squamous cell neoplasms and carcinoma of cervix (controls excluding all cancers)	C3: Neoplasms from cancer register	164	167189	-0.3884	0.3141	-1.2367	0.2162
VWXY20_INTENTI_SELF_P_EXPOS_OTHER_UNSPE_CHEMIC_NOXIO_SUBST	Intentional self-poisoning by and exposure to other and unspecified chemicals and noxious substances	C18: Other	5811	371466	0.0813	0.0658	1.2359	0.2165
H7_CHOROIDRETINA	Disorders of choroid and retina	C8: Diseases of the eye and adnexa	32708	344569	0.0838	0.0678	1.235	0.2168
N14_PHIMOSIS	Redundant prepuce, phimosis and paraphimosis	C15: Diseases of the genitourinary system	6859	119297	-0.1052	0.0852	-1.2345	0.217
D3_THROMBOCYTOPENIANAS	Thrombocytopenia, unspecified	C4: Diseases of the blood and immune mechanism	1869	371504	0.1686	0.1371	1.2294	0.2189
K11_REIMB_202	KELA_REIMBURSEMENT_202	C12: Diseases of the digestive system	20730	356547	0.0757	0.0617	1.2273	0.2197
M13_SYNOTEND	Disorders of synovium and tendon	C14: Diseases of the musculoskeletal system	20492	275212	0.0786	0.0642	1.2253	0.2204
H7_INTERHETEROTRO	Intermittent heterotropia	C8: Diseases of the eye and adnexa	1617	361237	0.2249	0.1839	1.2229	0.2214
CD2_INSITU_SKIN_EXALLC	Carcinoma in situ of skin (controls excluding all cancers)	C2: Neoplasms from hospital discharges	1911	286158	0.1947	0.1595	1.2209	0.2221
INV_VENT	Invasive ventilation	C11: Diseases of the respiratory system	1996	372315	0.3541	0.2906	1.2188	0.2229
K11_OTHANRECT	Other diseases of anus and rectum	C12: Diseases of the digestive system	9932	301931	0.1068	0.0877	1.2184	0.2231
I9_MYOCARD	Myocarditis	C10: Diseases of the circulatory system	1521	191924	0.2039	0.1674	1.2176	0.2234
K11_FISTULA	Colonic or urogenital fistula	C12: Diseases of the digestive system	8879	368398	-0.0919	0.0755	-1.2162	0.2239
H7_PTOSIS	Ptosis of eyelid	C8: Diseases of the eye and adnexa	2807	344684	0.152	0.1252	1.2143	0.2246
J10_PLEURPLAGUE	Pleural plaque	C11: Diseases of the respiratory system	2819	361836	0.1725	0.1421	1.2138	0.2248
M13_FIBROMYALGIA	Fibromyalgia	C14: Diseases of the musculoskeletal system	2314	275212	0.1114	0.0918	1.2135	0.2249
C3_ORALCAVITY_EXALLC	Malignant neoplasm of oral cavity (controls excluding all cancers)	C3: Neoplasms from cancer register	779	287137	0.2615	0.2158	1.2115	0.2257
L12_ERYT_INTERTRIG	Erythema intertrigo	C13: Diseases of the skin and subcutaneous tissue	570	336589	0.2036	0.1684	1.209	0.2267
CD2_INSITU_BREAST_EXALLC	Carcinoma in situ of breast (controls excluding all cancers)	C2: Neoplasms from hospital discharges	278	167052	0.2227	0.1848	1.2056	0.228
I9_OTHANEUR	Other aneurysm	C10: Diseases of the circulatory system	1530	349539	0.2605	0.2175	1.198	0.2309
M13_OSTEOMYELITIS	Osteomyelitis	C14: Diseases of the musculoskeletal system	1758	358014	0.2245	0.1874	1.1975	0.2311
TBC_RESP	Respiratory tuberculosis	C1: Diseases of certain infectious and parasitic	1793	374922	0.1477	0.1237	1.1942	0.2324
CD2_BENIGN_BONE_SCAPULA_LONG_UPPER	Benign neoplasm: Scapula and long bones of upper limb	C2: Neoplasms from hospital discharges	254	377023	0.3986	0.3338	1.194	0.2325
F5_MIXEDDEV	Mixed specific developmental disorders	C6: Disorders of the mental and behavioural health	595	373484	-0.167	0.1399	-1.1936	0.2326
F5_MANIA	Manic episode	C6: Disorders of the mental and behavioural health	934	329192	0.1496	0.1253	1.1935	0.2327
ULCEROTH	Other ulcerative colitis	C12: Diseases of the digestive system	1692	359927	-0.1076	0.0902	-1.1918	0.2334
H7_IRIDOCYCLITISINOTH	Iridocyclitis in diseases classified elsewhere	C8: Diseases of the eye and adnexa	422	357814	0.3062	0.2575	1.1891	0.2344
C3_URINARY_TRACT_EXALLC	Malignant neoplasm of urinary organs (controls excluding all cancers)	C3: Neoplasms from cancer register	2449	287137	0.1719	0.1445	1.1892	0.2344
O15_LABOUR_ABNORM_FORCES	Abnormalities of forces of labour	C16: Pregnancy, childbirth and the puerperium	3236	162777	-0.2065	0.1737	-1.1888	0.2345
D3_DEF_IGG	Selective deficiency of immunoglobulin G [IgG] subclasses	C4: Diseases of the blood and immune mechanism	183	371255	0.2274	0.1915	1.187	0.2352
E4_PCOS_BROAD	Polycystic ovarian syndrome, broad definition	C5: Diseases of the endocrine, nutritional and metabolic	3205	204492	0.1132	0.0955	1.1854	0.2358
TEMPOROMANDIB	Temporomandibular joint disorders	C12: Diseases of the digestive system	5668	205355	0.1077	0.0908	1.1852	0.2359
F5_SCHZPHR	Schizophrenia	C6: Disorders of the mental and behavioural health	6515	364160	-0.0993	0.0838	-1.1852	0.2359
C3_MESOTHELIOMA_EXALLC	Mesothelioma (controls excluding all cancers)	C3: Neoplasms from cancer register	330	287137	0.2343	0.1981	1.1823	0.2371
K11_OESULC_ADVERSE	Ulcer of oesophagus, drug-induced	C12: Diseases of the digestive system	137	377140	0.1583	0.134	1.1816	0.2374
C3_MANTLE_CELL_LYMPHOMA_EXALLC	Mantle cell lymphoma (controls excluding all cancers)	C3: Neoplasms from cancer register	199	287137	-0.2016	0.1707	-1.1812	0.2375
N14_CERVICAL_LSIL	LSIL lesion of the cervix uteri	C15: Diseases of the genitourinary system	3207	207663	0.1526	0.1294	1.1792	0.2383
N14_VULVOVAGINFINOTH	Vulvovaginal ulceration/inflammation in other diseases	C15: Diseases of the genitourinary system	1494	188295	0.1778	0.1509	1.1784	0.2386
M13_HYPERMOBILITY	Hypermobility syndrome	C14: Diseases of the musculoskeletal system	1481	365533	-0.1607	0.1365	-1.177	0.2392
N14_POSTMENBLEED	Postmenopausal bleeding	C15: Diseases of the genitourinary system	11582	107564	-0.0866	0.0738	-1.1728	0.2409
PHLEBI_THROMBOP_SUPERF_VESSE_LOWER_EXTREMITI	Phlebitis and thrombophlebitis of superficial vessels of lower extremities, drug-induced	C10: Diseases of the circulatory system	83	377194	0.2739	0.2338	1.1713	0.2415
N14_NEUROMUSCDYSBLADD	Neuromuscular dysfunction of bladder	C15: Diseases of the genitourinary system	2618	328001	0.1818	0.1558	1.167	0.2432
CD2_BENIGN_UTERUS_NOS	Other benign neoplasm of uterus: Other parts/unspecified	C2: Neoplasms from hospital discharges	1160	209710	-0.1654	0.142	-1.165	0.244
Q17_CONGEN_MALFO_TRACHEA_BRONCHUS	Congenital malformations of trachea and bronchus	C17: Congenital malformations	253	376823	-0.3501	0.3006	-1.1648	0.2441
H7_LIDLACRIMALORBIT	Disorders of eyelid, lacrimal system and orbit	C8: Diseases of the eye and adnexa	32593	344684	0.0934	0.0802	1.164	0.2444
N14_CYSTITIS	Cystitis	C15: Diseases of the genitourinary system	18080	328001	0.1275	0.1098	1.1618	0.2453
M13_OSTEOMALACIA	Osteomalacia	C14: Diseases of the musculoskeletal system	224	358014	0.3063	0.2642	1.1594	0.2463
F5_PHOBANX	Phobic anxiety disorders	C6: Disorders of the mental and behavioural health	4303	337577	0.0841	0.0728	1.1553	0.248
L12_DERM_NUMMULAR	Nummular dermatitis	C13: Diseases of the skin and subcutaneous tissue	2164	336589	0.2349	0.2035	1.1541	0.2485
Q17_CLEFT_PALATE	Cleft palate	C17: Congenital malformations	290	376833	-0.2236	0.1939	-1.1531	0.2489
K11_ALCOLIV	Alcoholic liver disease	C12: Diseases of the digestive system	2761	366450	0.101	0.0878	1.151	0.2497
ILD_SYST_AUTO	ILD related to systemic autoimmune disease	C11: Diseases of the respiratory system	104	373064	0.3679	0.3202	1.1489	0.2506
H7_CHALAZION	Chalazion	C8: Diseases of the eye and adnexa	3389	344684	0.1076	0.0936	1.1489	0.2506
N14_VULVAL_LSIL	LSIL lesion of the vulva	C15: Diseases of the genitourinary system	770	210100	0.1522	0.1326	1.1483	0.2508
E4_HYPERGLYCER	Pure hyperglyceridaemia	C5: Diseases of the endocrine, nutritional and metabolic	565	324150	0.1557	0.1362	1.1432	0.2529
N14_OTHPENIS	Other disorders of penis	C15: Diseases of the genitourinary system	2643	119297	-0.1714	0.1499	-1.1434	0.2529
E4_VIT_A_DEF	Vitamin A deficiency	C5: Diseases of the endocrine, nutritional and metabolic	120	354812	0.1556	0.1362	1.1428	0.2531
O15_LABOUR_FETAL_STRESS	Labour and delivery complicated by fetal stress [distress]	C16: Pregnancy, childbirth and the puerperium	8324	162777	-0.1076	0.0944	-1.1404	0.2541
CD2_BENIGN_MOUTH_NOS	Benign neoplasm: Other and unspecified parts of mouth	C2: Neoplasms from hospital discharges	920	376357	0.5483	0.4811	1.1398	0.2544
KRA_PSY_BEHAV_EXMORE	Behavioural disorders (more control exclusions)	C6: Disorders of the mental and behavioural health	628	277526	-0.1147	0.101	-1.1354	0.2562
O15_ANTEPART_HAEM_NAS	Antepartum haemorrhage, not elsewhere classified	C16: Pregnancy, childbirth and the puerperium	2500	168929	0.2194	0.1933	1.1348	0.2565
H8_OTALGIA	Otalgia	C9: Diseases of the ear and mastoid process	2004	331736	0.4545	0.4008	1.1341	0.2567
K11_UC_STRICT_PSC	Ulcerative colitis (strict) with PSC	C12: Diseases of the digestive system	209	364575	0.2917	0.2572	1.1341	0.2568
H7_CHORSCAR	Chorioretinal scars	C8: Diseases of the eye and adnexa	82	344569	0.1644	0.145	1.1333	0.2571
CD2_BENIGN_CONNSOFT_THX	Benign neoplasm: Connective and other soft tissue of thorax	C2: Neoplasms from hospital discharges	115	377162	0.1831	0.1624	1.1275	0.2595
Q17_CONGEN_MALFO_NERVOUS_SYSTEM	Congenital malformations of the nervous system	C17: Congenital malformations	563	376714	0.1724	0.153	1.1265	0.26
F5_PARAPER	Paranoid personality disorder	C6: Disorders of the mental and behavioural health	559	366637	-0.2085	0.1851	-1.1262	0.2601
I9_PROGVASC	Progressive vascular leukoencephalopathy	C10: Diseases of the circulatory system	673	342673	0.1649	0.1465	1.1256	0.2603
ASTHMA_ALLERG	Asthma and allergy	C11: Diseases of the respiratory system	4647	207932	-0.0822	0.0731	-1.1242	0.2609
F5_KELARET	Kela-code for behavioural disturbances in mental retardation	C6: Disorders of the mental and behavioural health	225	376064	-0.3796	0.3388	-1.1206	0.2625
K11_OESITIS	Oesophagitis	C12: Diseases of the digestive system	1520	320387	0.273	0.2438	1.1199	0.2627
K11_IBS	Irritable bowel syndrome	C12: Diseases of the digestive system	9323	301931	0.1045	0.0937	1.1157	0.2646
C3_SCLC_EXALLC	Small cell lung cancer (controls excluding all cancers)	C3: Neoplasms from cancer register	676	287137	0.2017	0.1809	1.1148	0.2649
MIGRAINE_UNSPE	Migraine, unspecified, drug-induced	C7: Diseases of the nervous system	186	377091	0.4936	0.4429	1.1144	0.2651
H7_RETINALDETACHBREAK	Retinal detachment with retinal break	C8: Diseases of the eye and adnexa	3712	344569	0.0834	0.075	1.1132	0.2656
F5_ALLANXIOUS	All anxiety disorders	C6: Disorders of the mental and behavioural health	24662	337577	0.0541	0.0487	1.1119	0.2662
ST19_FRACT_FOOT_ANKLE	Fracture of foot, except ankle	C18: Other	7593	351392	0.1174	0.1056	1.1108	0.2666
I9_OTHOTH	Other other unspecified disorders of the circulatory system	C10: Diseases of the circulatory system	1002	371886	0.2375	0.2139	1.11	0.267
I9_VARICVESOTH	Varicose veins of other sites	C10: Diseases of the circulatory system	1866	324121	-0.1849	0.1668	-1.1088	0.2675
N14_BREASTDISOTH	Other disorders of breast	C15: Diseases of the genitourinary system	3450	193973	0.2265	0.2045	1.1079	0.2679
C3_LIP_EXALLC	Malignant neoplasm of lip (controls excluding all cancers)	C3: Neoplasms from cancer register	204	287137	0.4063	0.3667	1.1078	0.268
J10_PULMOEDEMA	Pulmonary oedema	C11: Diseases of the respiratory system	477	372077	0.2934	0.2649	1.1073	0.2682
G6_ENCEPHOTH	Other encephalitis	C7: Diseases of the nervous system	705	374844	0.2674	0.2416	1.1069	0.2684
E4_CONGEIOD	Congenital iodine-deficiency syndrome/hypothyroidism	C5: Diseases of the endocrine, nutritional and metabolic	877	320703	-0.1452	0.1313	-1.106	0.2687
L12_PRURIGONOD	Prurigo nodularis	C13: Diseases of the skin and subcutaneous tissue	606	336589	0.1151	0.1041	1.1058	0.2688
CD2_BENIGN_PANCREAS	Benign neoplasm: Pancreas	C2: Neoplasms from hospital discharges	549	376728	0.1222	0.1106	1.1044	0.2694
M13_PATELLAOTH	Other disorders of patella	C14: Diseases of the musculoskeletal system	6333	240862	0.075	0.068	1.103	0.27
E4_THYROIDITAUTOIM	Autoimmune thyroiditis	C5: Diseases of the endocrine, nutritional and metabolic	489	320703	0.1965	0.1782	1.1028	0.2701
E4_GRAVES_OPHT_STRICT	Graves ophthalmopathy, strict	C5: Diseases of the endocrine, nutritional and metabolic	561	376716	0.1869	0.1699	1.1004	0.2712
F5_EMOCHILD	Emotional disorders and disorders of social functioning with onset specific to childhood	C6: Disorders of the mental and behavioural health	1620	371117	0.1465	0.1332	1.1003	0.2712
E4_PHOS_MET	Disorders of phosphorus metabolism and phosphatases	C5: Diseases of the endocrine, nutritional and metabolic	109	324150	0.2321	0.211	1.0998	0.2714
KRA_PSY_MENTALRET_EXMORE	Mental retardation (more control exclusions)	C6: Disorders of the mental and behavioural health	1136	277468	0.2521	0.2294	1.0989	0.2718
H7_MODVISIMPBINOC	Moderate visual impairment, binocular	C8: Diseases of the eye and adnexa	840	360091	0.3603	0.3283	1.0973	0.2725
M13_EARLY_LUMBAR_PROLAPSE	Early lumbar disc prolapse, operated	C14: Diseases of the musculoskeletal system	8351	368926	0.071	0.0647	1.0969	0.2727
H7_CORNEALOEDEMA	Other corneal oedema	C8: Diseases of the eye and adnexa	164	357814	-0.5364	0.489	-1.0969	0.2727
M13_SHOULDERNAS	Other shoulder lesions	C14: Diseases of the musculoskeletal system	2663	275212	0.1515	0.1381	1.0966	0.2728
AB1_MYCOSES	Mycoses	C1: Diseases of certain infectious and parasitic	8179	369098	0.6194	0.565	1.0964	0.2729
ACUTE_DRUGADVERS_INTERSTITIAL_LUNG_DISORD	Acute drug-induced interstitial lung disorder	C11: Diseases of the respiratory system	192	377085	0.5601	0.5113	1.0955	0.2733
K11_OPEN_BITE_SURGERY	Open bite that required surgery (Lefort1 or BSSRO)	C12: Diseases of the digestive system	237	377040	0.2124	0.1939	1.0952	0.2734
Q17_CONGEN_MALFO_POSTERI_SEGMENT_EYE	Congenital malformations of posterior segment of eye	C17: Congenital malformations	134	375350	-0.1471	0.1343	-1.0948	0.2736
H8_INNERNAS	Other specified/unspecified diseases of inner ear	C9: Diseases of the ear and mastoid process	123	359094	-0.3841	0.3517	-1.0922	0.2747
ASTHMA_MIXED_EXMORE	Asthma mixed form (mode) (more control exclusions)	C11: Diseases of the respiratory system	1802	202399	0.1657	0.1519	1.0909	0.2753
E4_ADDISON	Adrenocortical insufficiency	C5: Diseases of the endocrine, nutritional and metabolic	923	361988	0.2647	0.2432	1.0886	0.2763
E4_IRON_MET	Disorders of iron metabolism	C5: Diseases of the endocrine, nutritional and metabolic	324	324150	-0.1816	0.1669	-1.0881	0.2766
AB1_INTESTINAL_INFECTIONS	Intestinal infectious diseases	C1: Diseases of certain infectious and parasitic	40881	336396	0.0744	0.0684	1.0876	0.2768
L12_HIRSUTISM	Hirsutism in women	C13: Diseases of the skin and subcutaneous tissue	458	201019	0.1108	0.102	1.087	0.277
CD2_NONFOLLICULAR_LYMPHOMA	Non-follicular lymphoma	C2: Neoplasms from hospital discharges	2602	374675	0.1825	0.1681	1.0861	0.2775
AB1_VIRAL_CNS	Viral infections of the central nervous system	C1: Diseases of certain infectious and parasitic	2120	375157	0.417	0.3841	1.0857	0.2776
J10_CHRONLARYNGITIS	Chronic laryngitis and laryngotracheitis	C11: Diseases of the respiratory system	4319	283342	0.2025	0.1866	1.0849	0.278
H7_IRISCILIARYNAS	Other specified and unspecified disorders of iris and ciliary body	C8: Diseases of the eye and adnexa	99	357814	0.2038	0.1881	1.0836	0.2785
I9_LBBB	Left bundle-branch block	C10: Diseases of the circulatory system	1918	286109	0.1504	0.139	1.0821	0.2792
D3_COAGDEF_PURPUR_HAEMORRHAGIC	Coagulation defects, purpura and other haemorrhagic conditions	C4: Diseases of the blood and immune mechanism	5773	371504	0.184	0.1702	1.0813	0.2796
M13_ADHCAPSULITIS	Adhesive capsulitis of shoulder	C14: Diseases of the musculoskeletal system	5538	275212	-0.0838	0.0775	-1.0813	0.2796
H8_BPV	Benign paroxysmal vertigo	C9: Diseases of the ear and mastoid process	8280	359094	0.0813	0.0754	1.0783	0.2809
AB1_VIRAL_HEPATITIS	Viral hepatitis	C1: Diseases of certain infectious and parasitic	2143	375134	0.1037	0.0965	1.0747	0.2825
H8_EXTOTITIS	Otitis externa	C9: Diseases of the ear and mastoid process	6547	367005	0.1124	0.1046	1.074	0.2828
ST19_FRACT_FOREA	Fracture of forearm	C18: Other	19577	351196	0.073	0.068	1.0734	0.2831
M13_ENTEROARTHR	Enteropathic arthropathies	C14: Diseases of the musculoskeletal system	655	240862	-0.1356	0.1264	-1.073	0.2833
OTHER_DRUGADVERS_SECONDA_PARKINSONI	Other drug-induced secondary parkinsonism	C7: Diseases of the nervous system	234	377043	0.1453	0.1357	1.071	0.2842
AB1_CANDIDIASIS	Candidiasis	C1: Diseases of certain infectious and parasitic	3974	369098	0.2393	0.2235	1.0707	0.2843
F5_BIPO	Bipolar affective disorders	C6: Disorders of the mental and behavioural health	7006	329192	0.0798	0.0751	1.0628	0.2879
K11_EMBED_TEETH_INCLAVO	Embedded teeth, including avohilmo	C12: Diseases of the digestive system	2429	374848	-0.2603	0.2449	-1.0625	0.288
O15_ICP_EXMORE	Intrahepatic Cholestasis of Pregnancy (ICP) (more control exclusions)	C16: Pregnancy, childbirth and the puerperium	2003	130682	-0.0939	0.0886	-1.0595	0.2894
M13_VARUS	Varus deformity, not elsewhere classified	C14: Diseases of the musculoskeletal system	298	240862	0.369	0.3486	1.0584	0.2899
DENTAL_TMD	TMD related pain	C12: Diseases of the digestive system	10303	366974	0.0996	0.0943	1.0566	0.2907
H7_OPTATROPHY	Optic atrophy	C8: Diseases of the eye and adnexa	430	374574	0.344	0.3256	1.0564	0.2908
N14_HYDRONEPHR	Hydronephrosis	C15: Diseases of the genitourinary system	3252	338942	0.1359	0.1286	1.0563	0.2908
Q17_CLEFT_LIP_CLEFT_PALATE	Cleft lip, lip and palate or palate	C17: Congenital malformations	444	376833	-0.2511	0.2377	-1.0564	0.2908
G6_PLANTAR	Lesion of plantar nerve	C7: Diseases of the nervous system	1784	330377	0.3032	0.2881	1.0525	0.2926
K11_OPEN_BITE_INCLAVO	Open bite , including avohilmo	C12: Diseases of the digestive system	1255	376022	0.1527	0.1452	1.0517	0.2929
DM_MACULOPATHY_EXMORE	Diabetic maculopathy (more control exclusions)	C5: Diseases of the endocrine, nutritional and metabolic	3572	308547	-0.0733	0.0698	-1.0506	0.2935
H7_EXOPTHALMUS	Exophthalmic conditions	C8: Diseases of the eye and adnexa	283	344684	0.2138	0.2036	1.0502	0.2936
N14_FEMGENPROL	Female genital prolapse	C15: Diseases of the genitourinary system	17150	107564	0.0566	0.0539	1.0502	0.2936
H7_CHORHAEMORRHAGE	Choroidal haemorrhage and rupture	C8: Diseases of the eye and adnexa	80	344569	0.1432	0.1365	1.0487	0.2943
O15_MATERN_INFECT_ELSEWHERE	Maternal infectious and parasitic diseases classifiable elsewhere but complicating pregnancy, childbirth and the puerperium	C16: Pregnancy, childbirth and the puerperium	552	198180	-0.2663	0.254	-1.0487	0.2943
I9_HYPTENSRD	Hypertensive Renal Disease	C10: Diseases of the circulatory system	1022	265626	0.1166	0.1114	1.0474	0.2949
M13_DISCINFECTION	Infection of intervertebral disc (pyogenic)	C14: Diseases of the musculoskeletal system	296	270964	0.2057	0.1965	1.0468	0.2952
AB1_STREPTO_SEPSIS	Streptococcal septicaemia	C1: Diseases of certain infectious and parasitic	2348	332343	-0.1689	0.1616	-1.0455	0.2958
P16_DISORD_RELATED_GESTATION_LOW_BIRTHWGHTT_NECIFIED	Disorders related to short gestation and low birth weight, not elsewhere classified	C18: Other	504	376684	-0.2541	0.2433	-1.0447	0.2962
MACULAR_CYST	Macular cyst	C8: Diseases of the eye and adnexa	491	344569	-0.1638	0.1569	-1.0443	0.2964
G6_BELLPA	Bell's palsy	C7: Diseases of the nervous system	3453	330377	0.1101	0.1055	1.0433	0.2968
O15_ICP_WIDE	Intrahepatic Cholestasis of Pregnancy (ICP), incl. ICD-8	C16: Pregnancy, childbirth and the puerperium	2503	208367	-0.0832	0.0798	-1.0433	0.2968
F5_PSYCHDEVOTH	Other and unspecified disorders of psychological development	C6: Disorders of the mental and behavioural health	290	373484	-0.3487	0.3351	-1.0408	0.2979
KRA_PSY_CHILDEMOT_EXMORE	Emotional disorders starting during childhood or adolescence (more control exclusions)	C6: Disorders of the mental and behavioural health	1482	277526	0.1411	0.1357	1.0402	0.2982
D3_ACQHAEMOLYTICANAEMIANAS	Other and unspecified acquired haemolytic anaemias	C4: Diseases of the blood and immune mechanism	241	376439	-0.3184	0.3063	-1.0396	0.2985
O15_HYPTENSPREG	Pregnancy hypertension	C16: Pregnancy, childbirth and the puerperium	14727	196143	0.0575	0.0554	1.0382	0.2992
E4_ADRENAS	Disorders of adrenal gland, other and/or unspecified	C5: Diseases of the endocrine, nutritional and metabolic	129	361988	0.4093	0.3953	1.0355	0.3004
D3_FAMIERYTHROCYTOCIS	Familial erythrocytosis	C4: Diseases of the blood and immune mechanism	141	370400	0.1662	0.1606	1.0346	0.3008
CD2_NONFOLLICULAR_LYMPHOMA_EXALLC	Non-follicular lymphoma (controls excluding all cancers)	C2: Neoplasms from hospital discharges	2602	299952	0.1636	0.1582	1.0339	0.3012
H7_CORNEALDEFORM	Keratoconus	C8: Diseases of the eye and adnexa	625	357814	0.1527	0.1477	1.0339	0.3012
H7_OPTNEURITIS	Optic neuritis	C8: Diseases of the eye and adnexa	1202	374574	0.1493	0.1444	1.0336	0.3013
CD2_BENIGN_SALIVARY_KNOWN	Benign neoplasm: salivary glands, exclude unknown (D119)	C2: Neoplasms from hospital discharges	2415	374862	0.3712	0.3594	1.0328	0.3017
L12_INTERNALSUBSTANCEDERM	Dermatitis due to substances taken internally	C13: Diseases of the skin and subcutaneous tissue	2469	336589	-0.1389	0.1345	-1.0322	0.302
K11_CHOLELITH	Cholelithiasis	C12: Diseases of the digestive system	37041	330903	0.0482	0.0467	1.0315	0.3023
I9_CARDMSEC	Cardiomyopathies, Secondary/extrinsic	C10: Diseases of the circulatory system	156	286109	0.159	0.1542	1.0312	0.3024
Q17_CONGEN_MALFO_EYE_EAR_FACE_NECK	Congenital malformations of eye, ear, face and neck	C17: Congenital malformations	1927	375350	0.4035	0.3913	1.0312	0.3025
M13_PALINDROMIC	Palindromic rheumatism	C14: Diseases of the musculoskeletal system	285	240862	-0.1542	0.1497	-1.0302	0.3029
K11_DENTOFACIAL_ANOMALIES	Dentofacial anomalies [including malocclusion]	C12: Diseases of the digestive system	9866	259234	0.1058	0.103	1.0279	0.304
L12_URTICA_DERTMATOG	Dermatographic urticaria	C13: Diseases of the skin and subcutaneous tissue	1848	364583	-0.1062	0.1033	-1.028	0.304
L12_FOODDERMAT	Dermatitis due to ingested food	C13: Diseases of the skin and subcutaneous tissue	955	336589	-0.1189	0.1157	-1.0277	0.3041
M13_INFBURSA	Infective bursitis	C14: Diseases of the musculoskeletal system	743	275212	0.3443	0.3352	1.027	0.3044
I9_ICH	Intracerebral haemmorrhage	C10: Diseases of the circulatory system	3749	339914	0.1042	0.1014	1.027	0.3044
M13_BONECONTINUITY	Disorders of continuity of bone	C14: Diseases of the musculoskeletal system	2543	358014	0.2057	0.2003	1.0269	0.3045
M13_METATARSALGIA	Metatarsalgia	C14: Diseases of the musculoskeletal system	2726	275212	0.1225	0.1194	1.0263	0.3048
D3_SPLEENNAS	Other and unspecified diseases of spleen	C4: Diseases of the blood and immune mechanism	92	370400	-0.1278	0.1245	-1.0261	0.3049
DM_PERIPH_ANGIOPATHY	Peripheral angiopathy	C5: Diseases of the endocrine, nutritional and metabolic	2514	271817	0.096	0.0937	1.0246	0.3056
G6_POSTOPNEURO	Postprocedural disorders of nervous system	C7: Diseases of the nervous system	2146	350251	0.1186	0.1158	1.0239	0.3059
N14_HENOCHSCHONLEIN_NEPHRITIS	Henoch-Sch枚nlein purpura nephritis(HSPN)	C15: Diseases of the genitourinary system	94	377183	-0.137	0.1339	-1.0224	0.3066
N14_ENDOMETRIOSIS_FALLOPIAN_TUBE	Endometriosis of fallopian tube	C15: Diseases of the genitourinary system	213	107564	0.1482	0.1452	1.0202	0.3076
M13_HALLUDEFORMOTH	Other deformity of hallux (acquired)	C14: Diseases of the musculoskeletal system	223	240862	-0.3527	0.3461	-1.0193	0.3081
C3_CERVIX_UTERI_EXALLC	Malignant neoplasm of cervix uteri (controls excluding all cancers)	C3: Neoplasms from cancer register	369	167189	-0.351	0.3446	-1.0185	0.3084
K11_OTHINT	Other diseases of intestine	C12: Diseases of the digestive system	3131	301931	0.1552	0.1524	1.0181	0.3086
O15_POSTPART_HEAMORRH_LB	Postpartum haemorrhage	C16: Pregnancy, childbirth and the puerperium	8249	146016	0.1335	0.1314	1.0159	0.3097
COPD_INSUFFICIENCY	COPD-related respiratory insufficiency	C11: Diseases of the respiratory system	3313	359794	0.0812	0.08	1.0142	0.3105
D3_KELA_IMMUDEF	Kela reimbursement Agammaglobulinemia (D80-84)	C4: Diseases of the blood and immune mechanism	202	371255	0.4334	0.4275	1.0138	0.3107
E4_ENDOGLAND	Disorders of other endocrine glands	C5: Diseases of the endocrine, nutritional and metabolic	15289	361988	0.1303	0.1286	1.0138	0.3107
CD2_BENIGN_PARATHYROID	Benign neoplasm: Parathyroid gland	C2: Neoplasms from hospital discharges	274	377003	0.1797	0.1775	1.0124	0.3113
ST19_FRACT_SKULL_FACIAL_BONES	Fracture of skull and facial bones	C18: Other	6907	329318	0.0926	0.0917	1.0099	0.3126
D3_ANAEMIA_B12_DEF	Vitamin B12 deficiency anaemia	C4: Diseases of the blood and immune mechanism	3351	360528	0.091	0.0902	1.0079	0.3135
CD2_BENIGN_EAR_NASAL_SINUS	Benign neoplasm: Middle ear, nasal cavity and accessory sinuses	C2: Neoplasms from hospital discharges	1046	376231	0.2799	0.2779	1.0072	0.3139
K11_TEETH_HARD	Other diseases of hard tissues of teeth	C12: Diseases of the digestive system	3132	259234	0.1415	0.1405	1.0066	0.3141
I9_RBBB	Right bundle-branch block	C10: Diseases of the circulatory system	954	286109	0.2501	0.2486	1.006	0.3144
C3_OVARY_EXALLC	Malignant neoplasm of ovary (controls excluding all cancers)	C3: Neoplasms from cancer register	1025	167189	-0.1732	0.1722	-1.0057	0.3146
AB1_OTHER_VIRAL	Other viral diseases	C1: Diseases of certain infectious and parasitic	9805	367472	0.1241	0.1235	1.0047	0.3151
L12_OTHERDISSKINANDSUBCUTIS	Other disorders of skin and subcutaneous tissue, not elsewhere classified	C13: Diseases of the skin and subcutaneous tissue	4387	353088	0.1245	0.1239	1.0042	0.3153
O15_COMPLIC_PUERP	Complications predominantly related to the puerperium	C16: Pregnancy, childbirth and the puerperium	8603	202267	-0.5031	0.501	-1.0041	0.3153
J10_BRONCHIECTASIS	Bronchiectasis	C11: Diseases of the respiratory system	2188	311286	0.1615	0.1609	1.0038	0.3155
H7_ALLERGICCONJUNCTIVITIS	Allergic conjunctivitis	C8: Diseases of the eye and adnexa	20958	356319	-0.0616	0.0614	-1.0035	0.3156
CD2_BENIGN_PAROTID	Benign neoplasm: Parotid gland	C2: Neoplasms from hospital discharges	2144	375133	0.2269	0.2264	1.0021	0.3163
K11_GINGIVA	Other disorders of gingiva or/and edentulous alveolar ridge	C12: Diseases of the digestive system	899	259234	-0.2578	0.2578	-1.0002	0.3172
J10_ACUTEUPPERINFEC	Acute upper respiratory infections of multiple and unspecified sites	C11: Diseases of the respiratory system	36445	308166	0.0771	0.0772	0.998	0.3183
N14_URETHRITISANDURSYNDR	Urethritis and urethral syndrome	C15: Diseases of the genitourinary system	616	328001	-0.1367	0.1373	-0.9961	0.3192
H8_EXT_INFNAS	Other infective otitis externa	C9: Diseases of the ear and mastoid process	1621	367005	0.1494	0.1501	0.9947	0.3199
J10_LOWCHRON	Chronic lower respiratory diseases	C11: Diseases of the respiratory system	65991	311286	0.0482	0.0484	0.9946	0.3199
K11_DULC	Duodenal ulcer	C12: Diseases of the digestive system	3520	320387	0.1614	0.1624	0.9934	0.3205
Z21_PROCREATIVE_MANAG	Procreative management	C18: Other	11666	300151	0.1603	0.1615	0.9926	0.3209
CD2_BENIGN_RETINA	Benign neoplasm: Retina	C2: Neoplasms from hospital discharges	125	377152	-0.3326	0.3353	-0.9918	0.3213
KRA_PSY_SPEELING_EXMORE	Speech and linguistic disorders (more control exclusions)	C6: Disorders of the mental and behavioural health	2571	277526	-0.1391	0.1404	-0.9907	0.3218
N14_FIANOV	Female infertility, associated with anovulation	C15: Diseases of the genitourinary system	2441	107564	0.0999	0.1009	0.9904	0.322
NASH	Nonalcoholic steatohepatitis	C12: Diseases of the digestive system	157	377120	0.1826	0.1844	0.99	0.3222
I9_OTHPER	Other peripheral vascular diseases	C10: Diseases of the circulatory system	2230	349539	0.2306	0.2333	0.9885	0.3229
AB1_CHLAMYDIA_OTHER	Other sexually transmitted chlamydial diseases	C1: Diseases of certain infectious and parasitic	2011	366340	0.1602	0.1621	0.9885	0.3229
CD2_INSITU_RECTUM_EXALLC	Carcinoma in situ of rectum (controls excluding all cancers)	C2: Neoplasms from hospital discharges	81	287104	0.1502	0.1521	0.9878	0.3232
AB1_SEXUAL_TRANSMISSION	Infections with a predominantly sexual mode of transmission	C1: Diseases of certain infectious and parasitic	10937	366340	0.1229	0.1244	0.9875	0.3234
DM_RETINA_NOS	Unspecified diabetic retinopathy	C5: Diseases of the endocrine, nutritional and metabolic	3494	366864	-0.0848	0.0859	-0.9872	0.3235
ILD_INSUFFICIENCY	ILD-related respiratory insufficiency	C11: Diseases of the respiratory system	722	373064	-0.1486	0.1505	-0.9872	0.3235
N14_GENITOUROTH	Other disorders of the genitourinary system	C15: Diseases of the genitourinary system	3607	373670	0.5739	0.5816	0.9868	0.3237
K11_PSC_COLITIS_STRICT	Colitis, primary sclerosing, strict definition	C12: Diseases of the digestive system	297	375562	0.1261	0.1279	0.9859	0.3242
E4_LOCALADIP	Localized adiposity	C5: Diseases of the endocrine, nutritional and metabolic	132	355786	0.1523	0.1549	0.9836	0.3253
G6_NEUROOTH	Other disorders of nervous system	C7: Diseases of the nervous system	1754	350251	0.1094	0.1113	0.9829	0.3257
K11_ILEUS	Paralytic ileus and intestinal obstruction	C12: Diseases of the digestive system	8660	301931	0.1845	0.1877	0.9826	0.3258
OFFICIAL_TILASTOKESKUS_DEATH	Alcohol related diseases, tilastokeskus definition, death only	C18: Other	1981	375296	0.1568	0.1597	0.982	0.3261
N14_MALEGEN	Diseases of male genital organs	C15: Diseases of the genitourinary system	47110	119297	-0.0599	0.061	-0.982	0.3261
C3_STOMACH_NEUROENDOCRINE_EXALLC	Neuroendocrine tumor and carcinoma of stomach (controls excluding all cancers)	C3: Neoplasms from cancer register	111	287137	0.1619	0.165	0.9809	0.3266
M13_SYSTCONNECT	Systemic connective tissue disorders	C14: Diseases of the musculoskeletal system	11744	365533	0.0745	0.076	0.9807	0.3268
CD2_BENIGN_DUODENUM	Benign neoplasm: Duodenum	C2: Neoplasms from hospital discharges	627	376650	0.2996	0.3067	0.9769	0.3286
C3_COLORECTAL_NEUROENDO_EXALLC	Colorectal neuroendocrine tumor and carcinoma (controls excluding all cancers)	C3: Neoplasms from cancer register	333	287137	0.1448	0.1482	0.9768	0.3287
M13_SOFTTISSUENAS	Other specified/unspecified soft tissue disorders	C14: Diseases of the musculoskeletal system	1475	275212	0.1087	0.1115	0.9751	0.3295
M13_BICIPITALTEND	Bicipital tendinitis	C14: Diseases of the musculoskeletal system	1317	275212	0.1747	0.1792	0.9749	0.3296
N14_VULVAL_DYSPLASIA_ALL	All dysplastic lesions of the vulva	C15: Diseases of the genitourinary system	1118	209752	0.1421	0.1459	0.974	0.3301
P16_BACTERIAL_SEPSIS_NEWBO	Bacterial sepsis of newborn	C18: Other	125	377021	0.1489	0.1529	0.9738	0.3302
CD2_BENIGN_DESCENDING_COLON	Benign neoplasm: Descending colon	C2: Neoplasms from hospital discharges	1571	375706	0.3537	0.3641	0.9714	0.3314
G6_HCCOMM	Communicating hydrocephalus	C7: Diseases of the nervous system	488	375610	0.1403	0.1447	0.9698	0.3322
O15_ICP_WIDE_EXMORE	Intrahepatic Cholestasis of Pregnancy (ICP), incl. ICD-8 (more control exclusions)	C16: Pregnancy, childbirth and the puerperium	2503	130182	-0.0764	0.0787	-0.9698	0.3322
E4_MINERAL_MET	Disorders of mineral metabolism	C5: Diseases of the endocrine, nutritional and metabolic	2215	324150	0.1745	0.1806	0.9659	0.3341
O15_LABOUR_MALPOS	Obstructed labour due to malposition and malpresentation of fetus	C16: Pregnancy, childbirth and the puerperium	7414	162777	-0.1465	0.1518	-0.9656	0.3343
Q17_OTHER_CONGEN_MALFO_INTESTINE	Other congenital malformations of intestine	C17: Congenital malformations	217	376152	-0.2714	0.2813	-0.9647	0.3347
D3_SIDEROANAEMIAHERED	Hereditary sideroblastic anaemia	C4: Diseases of the blood and immune mechanism	103	362319	0.1397	0.1451	0.9628	0.3356
GEST_DIABETES	Gestational diabetes (for exclusion)	C5: Diseases of the endocrine, nutritional and metabolic	13039	197831	-0.0612	0.0636	-0.9621	0.336
AB1_LISTERIOSIS	Listeriosis	C1: Diseases of certain infectious and parasitic	117	332343	0.1149	0.1197	0.9605	0.3368
L12_URTICA_ALLERG	Allergic urticaria	C13: Diseases of the skin and subcutaneous tissue	2386	364583	-0.1664	0.1736	-0.9584	0.3378
H7_CONJUNAS	Other specified and unspecified disorders of conjunctiva	C8: Diseases of the eye and adnexa	219	345122	0.2497	0.2611	0.9564	0.3389
M13_PSOASTEND	Psoas tendinitis	C14: Diseases of the musculoskeletal system	105	270964	0.2168	0.2268	0.956	0.3391
G6_NEUINFL	Inflammatory diseases of the central nervous system	C7: Diseases of the nervous system	2433	374844	0.2205	0.2308	0.9556	0.3393
H7_GLAUCOMA_POAG	Primary open-angle glaucoma, strict	C8: Diseases of the eye and adnexa	7756	358375	-0.0612	0.064	-0.9555	0.3393
ASTHMA_OPPORTUNIST_INFECTIONS	Asthma and opportunity respiratory infection	C11: Diseases of the respiratory system	1163	335114	0.1645	0.1724	0.9542	0.34
G6_CARPTU	Carpal tunnel syndrome	C7: Diseases of the nervous system	22426	330377	-0.0444	0.0465	-0.9539	0.3401
K11_ORAL_LICHEN_PLANUS_INCLAVO	Oral lichen ruber planus, including avohilmo	C12: Diseases of the digestive system	1319	375958	0.1122	0.1179	0.9511	0.3416
VIT_DEF	Vitamin deficiency	C5: Diseases of the endocrine, nutritional and metabolic	1334	354812	0.1939	0.204	0.9504	0.3419
M13_SPONDYLOPATHYNAS	Other specified/unspecified spondylopathies	C14: Diseases of the musculoskeletal system	693	270964	0.2075	0.2185	0.95	0.3421
H7_ENTROPION	Entropion and trichiasis of eyelid	C8: Diseases of the eye and adnexa	2305	344684	0.082	0.0863	0.9499	0.3421
F5_PERSOCHANGE	Enduring personality changes	C6: Disorders of the mental and behavioural health	115	366637	0.3154	0.3321	0.9497	0.3422
E4_DMNAS	Unspecified diabetes	C5: Diseases of the endocrine, nutritional and metabolic	7455	308280	-0.0592	0.0624	-0.9496	0.3423
POLLENALLERG	Pollen allergy	C11: Diseases of the respiratory system	6118	368409	-0.0821	0.0865	-0.949	0.3426
CD2_BENIGN_UTERINE_TUBES_LIGAMENTS	Benign neoplasm: Uterine tubes and ligaments	C2: Neoplasms from hospital discharges	163	210707	-0.2392	0.2523	-0.9482	0.3431
M13_OVERUSENAS	Other/unspecified soft tissue disorders related to use, overuse and pressure	C14: Diseases of the musculoskeletal system	800	275212	-0.1593	0.1682	-0.9474	0.3435
K11_OTHGASTR	Other gastritis (incl. Duodenitis)	C12: Diseases of the digestive system	7514	320387	0.165	0.1746	0.945	0.3447
M13_HALLUXRIGIDUS	Hallux rigidus	C14: Diseases of the musculoskeletal system	4459	240862	0.0677	0.0718	0.9431	0.3456
J10_VIRALPNEUMO	Viral pneumonia	C11: Diseases of the respiratory system	3394	314673	0.2839	0.3014	0.9419	0.3463
Q17_CONGEN_MALFO_GREAT_ARTERIES	Congenital malformations of great arteries	C17: Congenital malformations	579	373043	0.2001	0.2125	0.9417	0.3464
H7_GLAUCOMA_XFG	Glaucoma, exfoliation	C8: Diseases of the eye and adnexa	3125	358375	-0.065	0.0694	-0.937	0.3488
L12_URTICA_IDIOPAT	Idiopathic urticaria	C13: Diseases of the skin and subcutaneous tissue	518	364583	0.1361	0.1455	0.9354	0.3496
ST19_FRACT_LUMBAR_SPINE_PELVIS	Fracture of lumbar spine and pelvis	C18: Other	6209	364504	0.088	0.0941	0.9349	0.3499
K11_CHRONHEP	Chronic hepatitis, not elsewhere classified	C12: Diseases of the digestive system	885	366450	0.1764	0.189	0.9332	0.3507
Q17_UNDES_TESTICLE	Undescended testicle	C17: Congenital malformations	261	374410	-0.1591	0.1705	-0.9331	0.3507
DERMATOPOLY_FG	Dermatopolymyositis (FG)	C14: Diseases of the musculoskeletal system	405	285035	0.1624	0.1741	0.9327	0.351
O15_MAT_CARE_MALPRESENT	Maternal care for known or suspected malpresentation of fetus	C16: Pregnancy, childbirth and the puerperium	5957	168929	0.1206	0.1293	0.9327	0.351
H7_ECTROPION	Ectropion of eyelid	C8: Diseases of the eye and adnexa	1059	344684	0.1545	0.1658	0.9318	0.3514
E4_HYTHYPOSTINF	Postinfectious hypothyroidism	C5: Diseases of the endocrine, nutritional and metabolic	158	320703	0.1436	0.1544	0.9298	0.3525
H8_EXTDISINOTH	Disorder of external ear, unspecified	C9: Diseases of the ear and mastoid process	770	367005	0.1852	0.1993	0.9292	0.3528
F5_SPEECH	Specific development disorders of speech and language	C6: Disorders of the mental and behavioural health	1648	373484	-0.1474	0.1587	-0.929	0.3529
C3_BREAST_EXALLC	Malignant neoplasm of breast (controls excluding all cancers)	C3: Neoplasms from cancer register	15680	167189	0.0515	0.0556	0.9278	0.3535
M13_DEQUERVAIN	Radial styloid tenosynovitis [de Quervain]	C14: Diseases of the musculoskeletal system	1552	275212	0.0989	0.1067	0.9268	0.354
M13_PANNICULITIS	Panniculitis affecting regions of neck and back	C14: Diseases of the musculoskeletal system	1115	270964	-0.1202	0.1299	-0.9253	0.3548
M13_DEFORMDORSONAS	Other specified/unspecified deforming dorsopathies	C14: Diseases of the musculoskeletal system	530	270964	0.1525	0.1651	0.9237	0.3556
CD2_PRIMARY_LYMPHOID_HEMATOPOIETIC_NAS_EXALLC	Other and unspecified malignant neoplasms of lymphoid, haematopoietic and related tissue (controls excluding all cancers)	C2: Neoplasms from hospital discharges	248	299952	-0.2896	0.3139	-0.9226	0.3562
G6_NERPLEX	Nerve, nerve root and plexus disorders	C7: Diseases of the nervous system	46900	330377	0.049	0.0533	0.9207	0.3572
K11_COELIAC	Coeliac disease	C12: Diseases of the digestive system	3690	361055	-0.0676	0.0736	-0.9186	0.3583
CD2_BENIGN_HEART	Benign neoplasm: Heart	C2: Neoplasms from hospital discharges	81	377196	0.1542	0.168	0.918	0.3586
G6_MYASTHENIA	Myasthenia gravis	C7: Diseases of the nervous system	426	373848	0.2026	0.2208	0.9179	0.3587
L12_ERYTHEMAMULTIF	Erythema multiforme	C13: Diseases of the skin and subcutaneous tissue	612	364583	0.1527	0.1672	0.9137	0.3609
CD2_BENIGN_RECTUM_ANAL_CANAL_ICD9	Benign neoplasm: Rectum/anal canal icd-9	C2: Neoplasms from hospital discharges	290	376987	-0.1358	0.1488	-0.913	0.3612
K11_OTHILEUS	Other or unspecified ileus, impaction or obstruction	C12: Diseases of the digestive system	5925	301931	0.1458	0.1599	0.9117	0.3619
K11_HYPO_ONLY_INCLAVO	Tooth agenesis EXCLUDE clefts and syndromes , including avohilmo	C12: Diseases of the digestive system	920	375469	0.1186	0.1302	0.9115	0.362
J10_ABSCLUNGPNEUMO	Abscess of lung	C11: Diseases of the respiratory system	390	375800	0.3312	0.3638	0.9103	0.3626
H8_HL_PRESBY	Presbycusis	C9: Diseases of the ear and mastoid process	4140	331736	-0.0815	0.0895	-0.9101	0.3628
G6_ATYFAC	Atypical facial pain	C7: Diseases of the nervous system	1372	330377	-0.2936	0.3243	-0.9053	0.3653
N14_INFCERVIX	Inflammatory disease of cervix uteri	C15: Diseases of the genitourinary system	1847	188295	0.195	0.2155	0.9047	0.3656
N14_BARTHOCYS	Cyst of Bartholin Gland	C15: Diseases of the genitourinary system	1055	188295	-0.1081	0.1195	-0.904	0.366
K11_LIP_ORAL_MUCOSA	Other diseases of lip and oral mucosa	C12: Diseases of the digestive system	4895	259234	0.1112	0.1233	0.9018	0.3671
KRA_PSY_TIC_EXMORE	Tic disorders (more control exclusions)	C6: Disorders of the mental and behavioural health	329	277526	-0.114	0.1264	-0.9017	0.3672
F5_PERSBEHORG	Personality and behavioural disorders due to brain disease, damage and dysfunction	C6: Disorders of the mental and behavioural health	417	356660	0.4439	0.4935	0.8995	0.3684
M13_SOFTOVERUSE	Soft tissue disorders related to use, overuse and pressure	C14: Diseases of the musculoskeletal system	8236	275212	0.0863	0.0961	0.8978	0.3693
ILD_ELSEWHERE	ILD and respiratory illness in diseases classified elsewhere	C11: Diseases of the respiratory system	113	372837	0.3788	0.4221	0.8974	0.3695
AB1_EARLY_SYPHILIS	Early syphilis	C1: Diseases of certain infectious and parasitic	286	366340	0.2485	0.2769	0.8973	0.3696
I9_E_DRONE	Dronedarone medication	C10: Diseases of the circulatory system	743	286109	0.1223	0.1363	0.8972	0.3696
C3_SKIN_EXALLC	Malignant neoplasm of skin (controls excluding all cancers)	C3: Neoplasms from cancer register	20951	287137	-0.0467	0.0521	-0.8973	0.3696
AB1_HELMINTIASES	Helminthiases	C1: Diseases of certain infectious and parasitic	470	376807	-0.1459	0.1627	-0.897	0.3697
J10_UPPERDIS	Other diseases of upper respiratory tract	C11: Diseases of the respiratory system	93935	283342	0.0471	0.0526	0.8944	0.3711
L12_PYODERMA	Pyoderma	C13: Diseases of the skin and subcutaneous tissue	537	355969	0.117	0.1312	0.8918	0.3725
DRUGADVERS_NEUTROPENIA	Drug-induced neutropenia	C4: Diseases of the blood and immune mechanism	1978	375299	0.2226	0.2505	0.889	0.374
H7_ORBITINFLAMACU	Acute inflammation of orbit	C8: Diseases of the eye and adnexa	167	344684	0.1318	0.1483	0.889	0.374
H7_KERATITISINOTH	Keratitis and keratoconjunctivitis in other diseases classified elsewhere	C8: Diseases of the eye and adnexa	967	357814	0.2253	0.2535	0.8889	0.3741
G6_FEMLE	Lesion of femoral nerve	C7: Diseases of the nervous system	208	330377	0.182	0.2053	0.8865	0.3754
K11_ASYMMETRY_JAW	Asymmetry of jaw	C12: Diseases of the digestive system	369	376908	0.1099	0.1242	0.8854	0.3759
DM_KETOACIDOSIS	Diabetic ketoacidosis	C5: Diseases of the endocrine, nutritional and metabolic	7841	271817	-0.053	0.0599	-0.8844	0.3765
J10_CHRONRHINITIS	Chronic rhinitis, nasopharyngitis and pharyngitis	C11: Diseases of the respiratory system	10868	283342	0.0645	0.073	0.8842	0.3766
L12_ACTINKERA	Actinic keratosis	C13: Diseases of the skin and subcutaneous tissue	11081	364831	-0.0514	0.0582	-0.8829	0.3773
Q17_OTHER_CONGEN_MALFO_KIDNEY	Other congenital malformations of kidney	C17: Congenital malformations	94	375708	0.5436	0.6167	0.8815	0.3781
F5_HISPER	Histrionic personality disorder	C6: Disorders of the mental and behavioural health	142	366637	0.3231	0.3671	0.8801	0.3788
L12_LUPUS	Lupus erythematosus	C13: Diseases of the skin and subcutaneous tissue	652	353088	0.1147	0.1303	0.8798	0.3789
E4_HYPERPRO_ADVERSE	Hyperprolactinaemia, drug-induced	C5: Diseases of the endocrine, nutritional and metabolic	160	377117	-0.1657	0.1889	-0.8769	0.3805
J10_PLEUROTH	Other pleural conditions	C11: Diseases of the respiratory system	2985	361836	0.4602	0.5254	0.8759	0.3811
M13_REACTARTH	Reactive arthropathies	C14: Diseases of the musculoskeletal system	2813	240862	0.4725	0.5395	0.8757	0.3812
AB1_SYPHILIS	Syphilis	C1: Diseases of certain infectious and parasitic	662	366340	0.2706	0.3091	0.8757	0.3812
J10_ASTHMA_EXMORE	Asthma (more control exclusions)	C11: Diseases of the respiratory system	42163	202399	0.0427	0.0487	0.8757	0.3812
H8_CHRON_SUPOTITIS	Chronic suppurative otitis media	C9: Diseases of the ear and mastoid process	2101	352571	0.1125	0.1287	0.874	0.3821
ST19_TOXIC_EFFECT_ALCOHOL	Toxic effect of alcohol	C18: Other	606	373819	-0.1283	0.1471	-0.8721	0.3832
L12_LICHSIMPANDPRURIGO	Lichen simplex chronicus and prurigo	C13: Diseases of the skin and subcutaneous tissue	1703	336589	0.0757	0.087	0.8696	0.3845
M13_SCOLIOSIS	Scoliosis	C14: Diseases of the musculoskeletal system	2529	270964	0.0837	0.0965	0.8675	0.3857
H7_OPTNERVE	Disorders of optic nerve and visual pathways	C8: Diseases of the eye and adnexa	2703	374574	0.1061	0.1223	0.8673	0.3858
G6_HERIPOTHUN	Other and unspecified neuropathies	C7: Diseases of the nervous system	112	370790	0.2462	0.284	0.867	0.3859
N14_ULCERVAGVUL	Ulcer of vagina/vulva	C15: Diseases of the genitourinary system	560	188295	0.2609	0.301	0.8666	0.3861
CD2_BENIGN_MELANOCYTIC_TRUNK	Melanocytic naevi of trunk	C2: Neoplasms from hospital discharges	3295	373982	0.0906	0.1047	0.8657	0.3866
Q17_OTHER_CONGEN_MALFO_MALE_GENITAL_ORGANS	Other congenital malformations of male genital organs	C17: Congenital malformations	161	374410	0.1315	0.1521	0.8648	0.3872
D3_ITP	Idiopathic thrombocytopenic purpura	C4: Diseases of the blood and immune mechanism	810	371504	0.1977	0.2287	0.8643	0.3874
E4_LACTONAS	Lactose intolerance, other/unspecified	C5: Diseases of the endocrine, nutritional and metabolic	691	324150	-0.0756	0.0875	-0.864	0.3876
J10_PULMEOS	Pulmonary eosinophilia, not elsewhere classified	C11: Diseases of the respiratory system	324	372077	0.2123	0.246	0.8634	0.3879
H7_EYELIDDIS	Other disorders of eyelid	C8: Diseases of the eye and adnexa	14347	344684	0.0581	0.0674	0.8615	0.389
AB1_TYPHOIDPARATHYPHOID	Typhoid and paratyphoid fevers	C1: Diseases of certain infectious and parasitic	114	336396	0.2372	0.2755	0.861	0.3892
M13_POLYMYALGIA	Polymyalgia rheumatica	C14: Diseases of the musculoskeletal system	3501	365533	0.0875	0.1023	0.8549	0.3926
O15_PLAC_PRAEVIA	Placenta praevia	C16: Pregnancy, childbirth and the puerperium	1232	168929	0.1841	0.2161	0.8522	0.3941
K11_TOXLIV	Toxic liver disease	C12: Diseases of the digestive system	388	366450	0.1397	0.1639	0.8522	0.3941
C3_OVARY_SEROUS_EXALLC	Serous carcinoma of ovary (controls excluding all cancers)	C3: Neoplasms from cancer register	852	167189	-0.3342	0.3926	-0.8512	0.3946
G6_DEGENOTH	Other and unspecified degenerative diseases of nervous system	C7: Diseases of the nervous system	545	366632	0.1701	0.2	0.8501	0.3953
L12_FACTITIALDERMAT	Factitial dermatitis	C13: Diseases of the skin and subcutaneous tissue	135	353088	0.372	0.4378	0.8498	0.3954
N14_FEMALE_GENITAL_DYSPLASIA_ALL	All dysplastic lesions of the cervix uteri, vagina or vulva	C15: Diseases of the genitourinary system	9227	201643	0.0982	0.1158	0.8476	0.3966
THYROIDITIS	Thyroiditis	C12: Diseases of the digestive system	1753	367407	0.1236	0.1462	0.8455	0.3978
F5_PSYCHDEV	Disorders of psychological development	C6: Disorders of the mental and behavioural health	3793	373484	-0.1075	0.1272	-0.8452	0.398
P16_NEONTAL_JAUND_OTH_UNSP_CAUSES	Neonatal jaundice from other and unspecified causes	C18: Other	316	376853	0.1067	0.1263	0.845	0.3981
L12_PYOGENGRANUL	Pyogenic granuloma	C13: Diseases of the skin and subcutaneous tissue	412	353088	-0.1712	0.2026	-0.845	0.3981
H7_PTERYGIUM	Pterygium	C8: Diseases of the eye and adnexa	718	345122	0.0804	0.0951	0.8448	0.3982
F5_DISSOCIATIVE	Dissociative [conversion] disorders	C6: Disorders of the mental and behavioural health	1145	337577	0.1811	0.2147	0.8432	0.3991
M13_OSTEOMYELVERTEB	Osteomyelitis of vertebra	C14: Diseases of the musculoskeletal system	89	270964	-0.2571	0.3053	-0.8424	0.3996
K11_OESOBST	Oesophageal obstruction	C12: Diseases of the digestive system	993	320387	0.2481	0.2951	0.8407	0.4005
H7_CONJUNCTIVITIS	Conjunctivitis	C8: Diseases of the eye and adnexa	28895	345122	-0.0558	0.0664	-0.8401	0.4009
CD2_BENIGN_HYPOPHARYNX	Benign neoplasm: Hypopharynx	C2: Neoplasms from hospital discharges	117	377160	0.2431	0.2895	0.8396	0.4012
M13_OVERLAP	Other overlap syndromes	C14: Diseases of the musculoskeletal system	501	365533	0.0945	0.1129	0.837	0.4026
H8_POSTMASTNAS	Other disorders following mastoidectomy	C9: Diseases of the ear and mastoid process	89	331736	0.2551	0.3056	0.8347	0.4039
H7_EYELIDNAS	Other specified and unspecified disorders of eyelid	C8: Diseases of the eye and adnexa	318	344684	-0.2973	0.3562	-0.8346	0.4039
M13_PATELLADISLOCATIO	Recurrent dislocation of patella	C14: Diseases of the musculoskeletal system	1645	240862	0.0725	0.0868	0.8346	0.404
L12_ROSACEANAS	Other and unspecified rosacea	C13: Diseases of the skin and subcutaneous tissue	2210	361140	0.0899	0.1078	0.8334	0.4046
C3_MACROGLOBULINEMIA_EXALLC	Waldenstrom macroglobulinemia, lymphoplasmacytic lymphoma (controls excluding all cancers)	C3: Neoplasms from cancer register	87	287137	0.1759	0.2113	0.8326	0.4051
Q17_OTHER_CONGEN_MALFO_BRAIN	Other congenital malformations of brain	C17: Congenital malformations	123	376714	0.1301	0.1562	0.8324	0.4052
J10_BRONCH	Bronchitis, not specified as acute or chronic	C11: Diseases of the respiratory system	2816	311286	0.0979	0.1177	0.8317	0.4056
D3_QUALIPATELETDEF	Qualitative platelet defects	C4: Diseases of the blood and immune mechanism	112	371504	0.2094	0.2528	0.8283	0.4075
G6_CPETAL	Cerebral palsy and other paralytic syndromes	C7: Diseases of the nervous system	3497	373780	0.1545	0.187	0.8262	0.4087
M13_VILLONODULAR	Villonodular synovitis (pigmented)	C14: Diseases of the musculoskeletal system	212	240862	0.2046	0.2478	0.8256	0.409
E4_DMNASCOMA	Unspecified diabetes with coma	C5: Diseases of the endocrine, nutritional and metabolic	158	308280	-0.1629	0.1973	-0.8254	0.4092
G6_DISSOTH	Other acute disseminated demyelination	C7: Diseases of the nervous system	277	374678	0.1649	0.1999	0.8247	0.4096
O15_POSTPART_HEAMORRH_ALLW	Postpartum haemorrhage	C16: Pregnancy, childbirth and the puerperium	8249	202621	0.1126	0.1366	0.8245	0.4097
DRUGADVERS_SYSTEMIC_LUPUS_ERYTHEMAT	Drug-induced systemic lupus erythematosus	C14: Diseases of the musculoskeletal system	191	377086	-0.2437	0.2957	-0.8239	0.41
CD2_BENIGN_SMALL_INTESTINE	Benign neoplasm: Small intestine	C2: Neoplasms from hospital discharges	1031	376246	0.2229	0.2708	0.8232	0.4104
AB1_SEQULAE_TUBERCU	Sequelae of tuberculosis	C1: Diseases of certain infectious and parasitic	569	374884	0.1326	0.1612	0.8229	0.4105
F5_VASCDEM	Vascular dementia	C6: Disorders of the mental and behavioural health	2335	360778	-0.1687	0.2053	-0.8219	0.4111
C3_ALL_EXALLC	Acute lymphocytic leukaemia (controls excluding all cancers)	C3: Neoplasms from cancer register	184	287136	-0.1377	0.1676	-0.8216	0.4113
K11_CHOLECYSTECTOMY	Cholecystectomy	C12: Diseases of the digestive system	26778	350499	0.0425	0.0521	0.8165	0.4142
M13_ARTHINOTH	Arthropathies in other diseases classified elsewhere	C14: Diseases of the musculoskeletal system	1060	240862	0.1209	0.1481	0.8164	0.4143
N14_ENDOMET_INFERT	Endometriosis diagnosis and infertility diagnosis occurring together	C15: Diseases of the genitourinary system	3206	201035	-0.0587	0.0719	-0.8164	0.4143
BACT_INTEST_INFECTION_NOS	Other specified/unspecified bacterial intestinal infections	C1: Diseases of certain infectious and parasitic	1749	371656	0.3297	0.4043	0.8155	0.4148
PSORI_STRICT	Psoriasis (vulgaris), strict definition	C13: Diseases of the skin and subcutaneous tissue	679	364071	0.1314	0.1614	0.8144	0.4154
MATERNCAREFETUSALCO	Maternal care for (suspected) damage to fetus from alcohol	C18: Other	88	377189	0.1325	0.1629	0.8133	0.416
H7_INTERNUCOPHTHALMOPLEGIA	Internuclear ophthalmoplegia	C8: Diseases of the eye and adnexa	93	361237	0.1696	0.2088	0.8121	0.4168
E4_DMNASOTHCOMP	Unspecified diabetes with other specified complications	C5: Diseases of the endocrine, nutritional and metabolic	138	308280	-0.1309	0.1614	-0.8111	0.4173
CD2_BENIGN_SKIN	Other benign neoplasms of skin	C2: Neoplasms from hospital discharges	12341	364936	-0.1407	0.1743	-0.8074	0.4194
M13_DIASTASIS	Diastasis of muscle	C14: Diseases of the musculoskeletal system	162	275212	-0.3318	0.4109	-0.8073	0.4195
AB1_ASPERGILLOSIS	Aspergillosis	C1: Diseases of certain infectious and parasitic	194	369098	0.1599	0.1983	0.8065	0.4199
L12_ACNE_CONGLOBLATA	Acne conglobata	C13: Diseases of the skin and subcutaneous tissue	128	361140	0.0889	0.1103	0.8064	0.42
M13_OSTEOCHONDROPATHY	Other osteochondropathies	C14: Diseases of the musculoskeletal system	2091	370709	0.0823	0.1024	0.8041	0.4213
F5_ANXPER	Anxious personality disorder	C6: Disorders of the mental and behavioural health	534	366637	-0.2636	0.3279	-0.804	0.4214
D3_ANAEMIA_IRONDEF	Iron deficiency anaemia	C4: Diseases of the blood and immune mechanism	13689	360528	0.0788	0.0981	0.8033	0.4218
ST19_FRACT_FEMUR	Fracture of femur	C18: Other	8766	360928	0.0716	0.0894	0.8009	0.4232
H7_OCUPAIN	Ocular pain	C8: Diseases of the eye and adnexa	2121	373254	0.2578	0.3221	0.8002	0.4236
JOINTPAIN	Pain in joint	C14: Diseases of the musculoskeletal system	27688	205355	0.0416	0.052	0.7997	0.4239
D3_IMMUNEMECHANISM	Certain disorders involving the immune mechanism	C4: Diseases of the blood and immune mechanism	6022	371255	-0.0708	0.0888	-0.7969	0.4255
SPONDYLOPATHY_FG	Spondylopathies (FG)	C14: Diseases of the musculoskeletal system	4659	285035	0.078	0.0981	0.7956	0.4263
K11_CARIES_DENTIN	Dentinal caries	C12: Diseases of the digestive system	7680	259234	0.108	0.136	0.7945	0.4269
N14_BARTHOABSCESS	Abscess of Bartholin gland	C15: Diseases of the genitourinary system	699	188295	-0.1291	0.1626	-0.7938	0.4273
K11_APHTA_RECUR_INCLAVO	Recurring oral aphthae, including avohilmo	C12: Diseases of the digestive system	3577	373700	-0.1968	0.2482	-0.793	0.4278
M13_OSTEONECROSIS	Osteonecrosis	C14: Diseases of the musculoskeletal system	1385	358014	0.1336	0.1685	0.7926	0.428
G6_POLYOTHUNS	Other and unspecified polyneuropathies, also in other diseases	C7: Diseases of the nervous system	5553	370790	0.092	0.1162	0.792	0.4283
J10_RESPCONDEXT	Respiratory conditions due to other external agents	C11: Diseases of the respiratory system	510	372962	0.4311	0.5454	0.7905	0.4292
I9_ARTEMBTHRLOW	Arterial embolism and thrombosis of lower extremity artery	C10: Diseases of the circulatory system	985	349539	0.1051	0.1329	0.7906	0.4292
DM_NEUROPATHY	Diabetic neuropathy	C5: Diseases of the endocrine, nutritional and metabolic	2843	271817	0.0706	0.0894	0.789	0.4301
Q17_OTHER_CONGEN_MALFO_UPPER_ALIME_TRACT	Other congenital malformations of upper alimentary tract	C17: Congenital malformations	175	376152	0.1521	0.1928	0.7888	0.4302
ST19_FRACT_SHOUL_UPPER_ARM	Fracture of shoulder and upper arm	C18: Other	11750	345173	0.0571	0.0724	0.7888	0.4302
H7_CORNEALNAS	Other and unspecified corneal deformities and disorders	C8: Diseases of the eye and adnexa	832	357814	0.1519	0.1927	0.7885	0.4304
K11_SUPNUM_ONLY	Supernumerary teeth EXCLUDE clefts and syndromes	C12: Diseases of the digestive system	103	377174	0.1145	0.1452	0.7886	0.4304
H8_OTOSCLE	Otosclerosis	C9: Diseases of the ear and mastoid process	2269	359094	-0.0526	0.0668	-0.7885	0.4304
GRAVES_OPHT	Graves ophthalmopathy	C5: Diseases of the endocrine, nutritional and metabolic	643	376634	0.105	0.1333	0.7877	0.4309
M13_DORSOPATHYNAS	Other specified/unspecified dorsopathies	C14: Diseases of the musculoskeletal system	996	270964	-0.2063	0.2621	-0.7871	0.4312
K11_SCISS_BITE_INCLAVO	Scissor bite , including avohilmo	C12: Diseases of the digestive system	518	376759	0.1969	0.2507	0.7855	0.4322
CD2_BENIGN_CAECUM	Benign neoplasm: Caecum	C2: Neoplasms from hospital discharges	2463	374814	0.0942	0.1202	0.7832	0.4335
KRA_PSY_TIC	Tic disorders	C6: Disorders of the mental and behavioural health	329	376948	-0.1083	0.1385	-0.7814	0.4346
E4_DMNASOPTH	Unspecified diabetes with ophthalmic complications	C5: Diseases of the endocrine, nutritional and metabolic	88	308280	-0.2402	0.3076	-0.7809	0.4349
O15_PREG_PROLONGED	Prolonged pregnancy	C16: Pregnancy, childbirth and the puerperium	4522	168929	-0.0909	0.1164	-0.7807	0.435
K11_MANDIBULAR_HYPOPL	Mandibular hypoplasia	C12: Diseases of the digestive system	166	377111	-0.2435	0.3121	-0.7802	0.4353
H7_HEREDRETINADYST	Hereditary retinal dystrophy	C8: Diseases of the eye and adnexa	380	344569	-0.1249	0.1604	-0.7786	0.4362
J10_SIMPLBRONCH	Simple and mucopurulent chronic bronchitis	C11: Diseases of the respiratory system	1299	311286	0.1228	0.1578	0.7785	0.4363
KRA_PSY_ANYMENTAL_SUICID_PREG_NERV_EXMORE	Any mental disorder, or suicide (or attempt), or psychic disorders complicating pregnancy, partum or puerperium or nerve system disorders (more control exclusions)	C6: Disorders of the mental and behavioural health	10811	276857	0.0433	0.0557	0.7779	0.4366
L12_SEBORRHOEIC	Seborrhoeic dermatitis	C13: Diseases of the skin and subcutaneous tissue	2688	336589	0.0831	0.1073	0.7748	0.4384
M13_SHOULDER	Shoulder lesions	C14: Diseases of the musculoskeletal system	34594	275212	0.0382	0.0494	0.7741	0.4389
K11_ABSCANAL	Abscess of anal and rectal regions	C12: Diseases of the digestive system	2595	301931	-0.0843	0.109	-0.7736	0.4391
Q17_OTHER_CONGEN_MALFO_FACE_NECK	Other congenital malformations of face and neck	C17: Congenital malformations	798	375350	0.2513	0.3251	0.7728	0.4396
M13_WEGENER	Wegener granulomatosis	C14: Diseases of the musculoskeletal system	413	365533	-0.1892	0.2447	-0.7729	0.4396
H8_EUSTSALP	Eustachian salpingitis and obstruction	C9: Diseases of the ear and mastoid process	2425	352571	-0.0947	0.1225	-0.7727	0.4397
KELA_DIAB_INSUL_EXMORE	Diabetes, insulin treatment (Kela reimbursement) (more control exclusions)	C5: Diseases of the endocrine, nutritional and metabolic	53892	308249	0.0294	0.0381	0.7721	0.4401
C3_LEIOMYOSARCOMA_EXALLC	Leiomyosarcoma (controls excluding all cancers)	C3: Neoplasms from cancer register	171	287137	0.4668	0.6048	0.7718	0.4402
M13_SPINALOSTEOCHON	Spinal osteochondrosis	C14: Diseases of the musculoskeletal system	318	270964	-0.1409	0.1829	-0.7702	0.4412
ALCOPANCACU	Alcohol-induced acute pancreatitis	C18: Other	931	376346	0.1173	0.1524	0.7699	0.4414
H7_LACRIMINFLAMCHRON	Inflammation of lacrimal passages (chronic)	C8: Diseases of the eye and adnexa	434	344684	0.323	0.4202	0.7687	0.4421
O15_LABOUR_PELVIC_ABNORM	Obstructed labour due to maternal pelvic abnormality	C16: Pregnancy, childbirth and the puerperium	4833	162777	-0.0581	0.0759	-0.7659	0.4438
AB1_PEDICULOSIS_AND_PHTHIRIAASIS	Pediculosis and phthiriasis	C1: Diseases of certain infectious and parasitic	81	375759	0.1119	0.1463	0.7647	0.4445
C3_CML_EXALLC	Chronic myeloid leukaemia (controls excluding all cancers)	C3: Neoplasms from cancer register	106	287136	0.2015	0.2639	0.7635	0.4452
K11_DISORD_TEETH	Other disorders of teeth and supporting structures	C12: Diseases of the digestive system	6850	259234	0.124	0.1629	0.7613	0.4465
ASTHMA_NAS	Asthma, unspecified (mode)	C11: Diseases of the respiratory system	21392	210122	0.0432	0.0568	0.7602	0.4471
ABPA	Allergic bronchopulmonary aspergillosis (ABPA)	C11: Diseases of the respiratory system	90	139795	0.13	0.1711	0.7597	0.4474
O15_DELIV_OTHER_ASSIST	Other assisted single delivery	C16: Pregnancy, childbirth and the puerperium	419	92306	0.2934	0.3864	0.7593	0.4477
Q17_CONGEN_MALFO_GENITAL_ORGANS	Congenital malformations of genital organs	C17: Congenital malformations	2867	374410	-0.1083	0.1431	-0.7564	0.4494
P16_FET_NEWB_MATERN_COMPLICATIO_PREGNAC	Fetus and newborn affected by maternal complications of pregnancy	C18: Other	123	376985	-0.157	0.2078	-0.7555	0.4499
AB1_OTHER_BACT_INOTHER	Other bacterial agents as the cause of diseases classified to other chapters	C1: Diseases of certain infectious and parasitic	259	374686	-0.0823	0.1093	-0.7528	0.4516
D3_VONVILLEBRAND	Von Willebrand disease	C4: Diseases of the blood and immune mechanism	336	371504	-0.4018	0.534	-0.7524	0.4518
M13_PSORIARTH	Psoriatic arthropathies	C14: Diseases of the musculoskeletal system	3186	240862	0.0575	0.0765	0.7518	0.4521
I9_VARICVEOES	Oesophageal varices	C10: Diseases of the circulatory system	1017	324121	-0.096	0.1277	-0.7517	0.4522
L12_ERYTHRO_KELA	Universal erythroderma, KELA reimbursement	C13: Diseases of the skin and subcutaneous tissue	389	364583	0.1842	0.2461	0.7487	0.4541
K11_REFLUX	Gastro-oesophageal reflux disease	C11: Diseases of the respiratory system	26184	320387	0.039	0.0521	0.7483	0.4543
ST19_FRACT_LOWER_LEG_INCLU_ANKLE	Fracture of lower leg, including ankle	C18: Other	19994	323307	0.0562	0.0754	0.746	0.4556
CD2_BENIGN_CONJUNCTIVA	Benign neoplasm: Conjunctiva	C2: Neoplasms from hospital discharges	824	376453	0.2355	0.3158	0.7456	0.4559
D3_SCNDPOLYCYTHAEMIA	Secondary polycythaemia	C4: Diseases of the blood and immune mechanism	608	370400	0.1276	0.1711	0.7455	0.456
I9_CEREBATHER	Cerebral atherosclerosis	C10: Diseases of the circulatory system	322	376955	-0.1295	0.1742	-0.7439	0.457
G6_CP	Cerebral palsy	C7: Diseases of the nervous system	482	373780	-0.2031	0.273	-0.7437	0.457
N14_RENALCOLNAS	Unspecified renal colic	C15: Diseases of the genitourinary system	152	366693	0.1529	0.206	0.7425	0.4578
L12_SCARCONDITIONS	Scar conditions and fibrosis of skin	C13: Diseases of the skin and subcutaneous tissue	1027	353088	0.103	0.1388	0.7418	0.4582
TEMPOROMANDIB_INCLAVO	Temporomandibular joint disorders, including avohilmo	C12: Diseases of the digestive system	13282	363995	0.0599	0.0808	0.7405	0.459
H8_EXT_CHOL	Cholesteatoma of external ear	C9: Diseases of the ear and mastoid process	157	367005	0.1804	0.2437	0.7402	0.4592
M13_POLYARTHRITIS	Polyarthritis, unspecified	C14: Diseases of the musculoskeletal system	1047	240862	0.1205	0.1631	0.739	0.4599
CD2_BENIGN_OTHER_NOS	Benign neoplasm of other and unspecified sites	C2: Neoplasms from hospital discharges	866	376411	0.1707	0.2314	0.7377	0.4607
N14_LUMPNASBREAST	Unspecified lump in breast	C15: Diseases of the genitourinary system	4681	193973	-0.0882	0.1196	-0.7377	0.4607
GE_STRICT	Generalized epilepsy, strict definition	C7: Diseases of the nervous system	669	365534	0.277	0.3758	0.7372	0.461
Q17_OTHER_CONGEN_MALFO_NERVOUS_SYSTEM	Other congenital malformations of nervous system	C17: Congenital malformations	239	376714	0.3083	0.4193	0.7353	0.4622
H7_GLAUCSECTRAUMA	Glaucoma secondary to eye trauma	C8: Diseases of the eye and adnexa	166	358375	-0.2564	0.3487	-0.7353	0.4622
H7_BINOCUMOVOTH	Other disorders of binocular movement	C8: Diseases of the eye and adnexa	581	361237	0.3167	0.4314	0.7341	0.4629
E4_HYPERURI	Hyperuricaemia without signs of inflammatory arthritis and tophaceous disease	C5: Diseases of the endocrine, nutritional and metabolic	116	324150	-0.2344	0.3199	-0.7328	0.4637
C3_GBM_EXALLC	Brain glioblastoma (controls excluding all cancers)	C3: Neoplasms from cancer register	243	287137	-0.6401	0.8738	-0.7325	0.4639
L12_RHINOPHYMA	Rhinophyma	C13: Diseases of the skin and subcutaneous tissue	135	361140	0.1375	0.1878	0.7321	0.4641
DENTAL_TMD_FIBRO	TMD muscular pain linked with fibromyalgia	C12: Diseases of the digestive system	8995	368282	0.0637	0.087	0.7317	0.4643
K11_ORAL_LEUCOPLACIA_INCLAVO	Oral leukoplakia, including avohilmo	C12: Diseases of the digestive system	686	376591	-0.1271	0.1741	-0.7301	0.4653
G6_AD_WIDE	Alzheimer disease, wide definition	C7: Diseases of the nervous system	13393	363884	0.0785	0.1078	0.7281	0.4665
E4_PCOS	Polycystic ovarian syndrome	C5: Diseases of the endocrine, nutritional and metabolic	1424	200581	0.0639	0.0878	0.7275	0.4669
L12_INFECT_SKIN_OTHER	Other local infections of skin and subcutaneous tissue	C13: Diseases of the skin and subcutaneous tissue	2801	355969	0.5697	0.7833	0.7273	0.467
K11_CHOLANGI_STRICT	Cholangitis (primary sclerosing, PSC), with reimbursement 202	C12: Diseases of the digestive system	471	356547	0.4787	0.6581	0.7274	0.467
AB1_PEDICULOSIS_ACARIASIS_OTHERINFEST	Pediculosis, acariasis and other infestations	C1: Diseases of certain infectious and parasitic	1518	375759	0.122	0.1681	0.7258	0.468
Q17_ANKYLOGLOSSIA	Ankyloglossia	C17: Congenital malformations	365	376912	-0.1039	0.1433	-0.7249	0.4685
E4_HYPERALDO	Hyperaldosteronism	C5: Diseases of the endocrine, nutritional and metabolic	690	361988	-0.1412	0.1947	-0.7249	0.4685
H7_DISORDERLENSNAS	Other specified and unspecified disorders of lens	C8: Diseases of the eye and adnexa	215	312864	-0.1995	0.2758	-0.7236	0.4693
AB1_SEQULAE_INF_NOS	Sequelae of other and unspecified infectious and parasitic diseases	C1: Diseases of certain infectious and parasitic	1624	374884	0.3294	0.4552	0.7235	0.4694
M13_ATLOAXSUBLUX	Atlantoaxial subluxation	C14: Diseases of the musculoskeletal system	176	270964	0.6258	0.8659	0.7227	0.4699
O15_BREAST_LACT_OTHER_DIS	Other disorders of breast and lactation associated with childbirth	C16: Pregnancy, childbirth and the puerperium	506	202267	-0.1953	0.2708	-0.7214	0.4706
AD_LO_EXMORE	Alzheimer disease (Late onset) (more control exclusions)	C7: Diseases of the nervous system	6489	170429	0.1128	0.1566	0.7206	0.4711
O15_OBSTET_TRAUMA_OTHER	Other obstetric trauma	C16: Pregnancy, childbirth and the puerperium	1403	162777	0.1187	0.1648	0.7202	0.4714
MACULA_NAS_ADVERSE	Degenerative macular diseases, drug-induced	C8: Diseases of the eye and adnexa	84	377193	0.2255	0.3139	0.7182	0.4726
G6_GUILBAR	Guillain-Barre syndrome	C7: Diseases of the nervous system	415	370790	-0.1057	0.1477	-0.7157	0.4742
AB1_GONOCOCCAL	Gonococcal infection	C1: Diseases of certain infectious and parasitic	878	366340	-0.0788	0.1102	-0.7144	0.475
F5_OTHPER	Other specified and unspecified personality disorders	C6: Disorders of the mental and behavioural health	3004	366637	-0.0649	0.0911	-0.7129	0.4759
K11_SUPNUM_ONLY_INCLAVO	Supernumerary teeth EXCLUDE clefts and syndromes , including avohilmo	C12: Diseases of the digestive system	220	376724	-0.2329	0.3267	-0.7128	0.476
F5_SCHOLA	Specific development disorders of scholastic skills	C6: Disorders of the mental and behavioural health	1148	373484	-0.0815	0.1144	-0.7119	0.4765
H7_EYELIDINFLAMMATION	Other inflammation of eyelid	C8: Diseases of the eye and adnexa	3332	344684	-0.0757	0.1064	-0.7116	0.4767
K11_OTHENTERCOL	Other noninfective gastroenteritis and colitis	C12: Diseases of the digestive system	7988	359927	0.0606	0.0855	0.7086	0.4786
L12_ACNE	Acne	C13: Diseases of the skin and subcutaneous tissue	2787	361140	0.0638	0.0901	0.7078	0.4791
K11_MIH_CARIES	Molar incisor enamel hypoplasia, with caries	C12: Diseases of the digestive system	187	368407	0.2726	0.3859	0.7062	0.48
I9_HYPERTROCARDMYOP	Hypertrophic cardiomyopathy	C10: Diseases of the circulatory system	1044	376233	0.1631	0.2309	0.7062	0.4801
O15_PLAC_DISORD	Placental disorders	C16: Pregnancy, childbirth and the puerperium	221	168929	-0.2217	0.3141	-0.7057	0.4804
CD2_BENIGN_VAGINA	Benign neoplasm: Vulva	C2: Neoplasms from hospital discharges	550	210320	-0.1001	0.1424	-0.7032	0.4819
K11_MAXIL_PROGN	Maxillary prognathism	C12: Diseases of the digestive system	105	377172	0.1033	0.1469	0.7031	0.482
K11_HERING	Inguinal hernia	C12: Diseases of the digestive system	32335	322586	0.0338	0.0481	0.7031	0.482
ASTHMA_EOSINOPHIL_SUGG	Suggestive for eosinophilic asthma	C11: Diseases of the respiratory system	2524	335114	-0.0551	0.0783	-0.7029	0.4821
F5_HABIT	Habit and impulse disorders	C6: Disorders of the mental and behavioural health	459	366637	-0.1067	0.1523	-0.7008	0.4834
D3_ANAEMIANAS	Other and unspecified anaemias	C4: Diseases of the blood and immune mechanism	13600	362319	0.0766	0.1094	0.7003	0.4838
CD2_BENIGN_SPINAL_CORD	Benign neoplasm: Spinal cord	C2: Neoplasms from hospital discharges	355	376922	-0.1664	0.2377	-0.7002	0.4838
ANAPH_SHOCK_ADVER_EFFECT_CORRE_DRUG_MEDICAM_PROPE_ADMINISTE	Anaphylactic shock due to adverse effect of correct drug or medication properly administered	C18: Other	298	376979	-0.2458	0.3528	-0.6968	0.4859
H8_EXTERNAL	Diseases of external ear	C9: Diseases of the ear and mastoid process	10272	367005	0.0765	0.1099	0.6959	0.4865
FTD	Frontotemporal dementia	C7: Diseases of the nervous system	111	360134	0.0892	0.1284	0.6948	0.4872
K11_OTHINFLIV	Other inflammatory liver diseases	C12: Diseases of the digestive system	1821	366450	0.128	0.1844	0.6939	0.4877
K11_MAJOR_ANOMALI_JAW_SIZE_INCLAVO	Major anomalies of jaw size , including avohilmo	C12: Diseases of the digestive system	719	376558	-0.1354	0.1955	-0.6924	0.4887
J10_COLD	Acute nasopharyngitis(common cold)	C11: Diseases of the respiratory system	3956	308166	0.1136	0.1645	0.6906	0.4898
L12_OTHACUSKINSUNNAS	Other and unspecified acute skin changes due to ultraviolet radiation	C13: Diseases of the skin and subcutaneous tissue	732	364831	-0.2191	0.3174	-0.6904	0.4899
E4_DM1NEU	Type 1 diabetes with neurological complications	C5: Diseases of the endocrine, nutritional and metabolic	1077	308280	-0.0731	0.1061	-0.6889	0.4909
CD2_BENIGN_BONE_SHORT_LOWER	Benign neoplasm: Short bones of lower limb	C2: Neoplasms from hospital discharges	262	377015	0.2295	0.3335	0.6882	0.4913
O15_PREG_ECTOP	Ectopic pregnancy	C16: Pregnancy, childbirth and the puerperium	5648	149622	0.07	0.1018	0.6882	0.4913
M13_DISCITIS	Discitis, unspecified	C14: Diseases of the musculoskeletal system	422	270964	0.1102	0.1602	0.6874	0.4918
N14_OLIGOMEN	Oligomenorrhoea	C15: Diseases of the genitourinary system	1065	107564	-0.1419	0.2066	-0.6867	0.4923
O15_DELIV_PERIN_LACER	Perineal laceration during delivery	C16: Pregnancy, childbirth and the puerperium	4933	162777	0.0993	0.1448	0.6862	0.4926
M13_CALCIFICTEND	Calcific tendinitis of shoulder	C14: Diseases of the musculoskeletal system	1646	275212	0.0657	0.0961	0.6835	0.4943
L12_OTHERMELANIN	Other melanin hyperpigmentation	C13: Diseases of the skin and subcutaneous tissue	510	353088	0.1057	0.155	0.682	0.4952
G6_ALCOPOLY	Alcohol induced polyneuropathy	C7: Diseases of the nervous system	249	370790	-0.1378	0.2025	-0.6806	0.4962
G6_ROOTPLEXOTHUNS	Other and unspecified nerve root and plexus disorders, also in other diseases	C7: Diseases of the nervous system	5294	330377	0.065	0.0956	0.6794	0.4969
D3_HEREDHAEMOLYTICANAEMIAOTHER	Other hereditary haemolytic anaemias	C4: Diseases of the blood and immune mechanism	140	376439	0.0875	0.1288	0.6791	0.4971
E4_CARBO	Other disorders of carbohydrate metabolism	C5: Diseases of the endocrine, nutritional and metabolic	127	324150	-0.1338	0.1974	-0.6777	0.498
E4_DMNASNEU	Unspecified diabetes with neurological complications	C5: Diseases of the endocrine, nutritional and metabolic	104	308280	-0.5134	0.7591	-0.6763	0.4988
CD2_BENIGN_ANUS_ANAL_CANAL	Benign neoplasm: Anus and anal canal	C2: Neoplasms from hospital discharges	726	376551	0.1142	0.1695	0.6742	0.5002
K11_MN_PROGN_AND_SURGRT_INCLAVO	Mandibular prognathia AND surgery (LeFortI or BSSO or LeFortI AND BSSO) , including avohilmo	C12: Diseases of the digestive system	213	377064	-0.2063	0.3063	-0.6733	0.5007
N14_MENORRHAGIA	Menorrhagia	C15: Diseases of the genitourinary system	21496	107564	0.0403	0.0598	0.6733	0.5008
ASTHMA_INFECTIONS	Asthma-related infections	C11: Diseases of the respiratory system	21927	335114	0.0366	0.0545	0.6726	0.5012
J10_UPPERINFEC	Acute upper respiratory infections	C11: Diseases of the respiratory system	69111	308166	0.0432	0.0642	0.6717	0.5018
H8_EXT_NONINF	Acute otitis externa, noninfective	C9: Diseases of the ear and mastoid process	435	367005	-0.2322	0.3461	-0.671	0.5022
O15_POSTPART_HEAMORRH	Postpartum haemorrhage	C16: Pregnancy, childbirth and the puerperium	8249	162777	0.0926	0.138	0.6708	0.5023
KRA_PSY_ALCOH_EXMORE	Alcohol abuse, main dg (more control exclusions)	C6: Disorders of the mental and behavioural health	4859	277526	0.0464	0.0692	0.6708	0.5023
Q17_CONGEN_HYDROCEPHALUS	Congenital hydrocephalus	C7: Diseases of the nervous system	96	376714	-0.1123	0.1674	-0.6708	0.5024
N14_OVARTORS	Torsion of ovary, ovarian pedicle and fallopian tube	C15: Diseases of the genitourinary system	642	107564	0.1159	0.1732	0.669	0.5035
E4_DELPUB	Delayed puberty	C5: Diseases of the endocrine, nutritional and metabolic	213	361988	-0.1082	0.162	-0.6679	0.5042
M13_ALGONEURO	Algoneurodystrophy	C14: Diseases of the musculoskeletal system	888	358014	-0.095	0.1426	-0.6657	0.5056
STILL_ADULT	Adult-onset Still disease	C14: Diseases of the musculoskeletal system	113	341455	-0.0653	0.0982	-0.6648	0.5062
NONALLERG_ASTHMA_EXMORE	Non-allergic asthma (mode) (more control exclusions)	C11: Diseases of the respiratory system	7143	202399	0.056	0.0842	0.6646	0.5063
CD2_BENIGN_MENINGES	Benign neoplasm of meninges	C2: Neoplasms from hospital discharges	2655	374622	0.0836	0.1258	0.6645	0.5064
L12_LOCALSCLERODERMA	Localized scleroderma [morphea]	C13: Diseases of the skin and subcutaneous tissue	361	353088	0.4852	0.7305	0.6642	0.5065
AB1_LATE_SYPHILIS	Late syphilis	C1: Diseases of certain infectious and parasitic	347	366340	0.1074	0.1616	0.6644	0.5065
MYELOPROF_NONCML	Myeloproliferative diseases (CML excluded)	C4: Diseases of the blood and immune mechanism	1887	375158	0.051	0.0769	0.6638	0.5068
D3_COAGDEF	Chronic Coagulation defects	C4: Diseases of the blood and immune mechanism	626	376651	-0.1142	0.1721	-0.6635	0.507
Q17_OTHER_CONGEN_MALFO_TONGUE_MOUTH_PHARYNX	Other congenital malformations of tongue, mouth and pharynx	C17: Congenital malformations	327	376152	-0.1039	0.1568	-0.6627	0.5075
N14_OTHBLADD	Other disorders of bladder	C15: Diseases of the genitourinary system	3435	328001	0.1416	0.214	0.662	0.508
G6_ICNEUROP	Intercostal neuropathy	C7: Diseases of the nervous system	207	330377	0.2345	0.3546	0.6613	0.5084
M13_SPONTRUPTSYNOTEND	Spontaneous rupture of synovium and tendon	C14: Diseases of the musculoskeletal system	2313	275212	0.1014	0.1535	0.6604	0.509
K11_FUNCDYSP	Functional dyspepsia	C12: Diseases of the digestive system	8875	320387	0.0637	0.0966	0.6596	0.5095
G6_TARSTUN	Tarsal tunnel syndrome	C7: Diseases of the nervous system	251	330377	0.095	0.1441	0.6592	0.5098
F5_MENTALUNSPE	Mental disorders, not otherwise specified	C6: Disorders of the mental and behavioural health	2631	360114	-0.0783	0.1192	-0.6569	0.5112
EPILEPTIC_SEIZU_RELATED_DRUGS	Epileptic seizures related to drugs	C7: Diseases of the nervous system	91	377186	0.165	0.252	0.6546	0.5127
M13_POLYARTERETAL	Polyarteritis nodosa and related conditions	C14: Diseases of the musculoskeletal system	373	365533	0.3747	0.5728	0.6541	0.513
CIRRHOSIS_BROAD	Cirrhosis, broad definition used in the article https://doi.org/10.1101/594523	C12: Diseases of the digestive system	3970	373307	0.0575	0.0881	0.6532	0.5136
DRUGADVERS_HEADA_NOT_ELSEW_CLASSIFIED	Drug-induced headache, not elsewhere classified	C7: Diseases of the nervous system	132	377145	0.2426	0.3716	0.6527	0.5139
Q17_ASD	Atrial septal defect	C17: Congenital malformations	1070	373043	0.1139	0.1749	0.6513	0.5148
CD2_BENIGN_MELANOCYTIC_LOWERLIMB	Melanocytic naevi of lower limb, including hip	C2: Neoplasms from hospital discharges	1108	376169	-0.1811	0.2783	-0.6507	0.5152
M13_TORTICOLLIS	Torticollis	C14: Diseases of the musculoskeletal system	460	270964	-0.0762	0.1172	-0.6503	0.5155
K11_ACUTPANC	Acute pancreatitis	C12: Diseases of the digestive system	6223	330903	0.0637	0.098	0.6499	0.5158
H7_IRIDOACUTE	Acute and subacute iridocyclitis	C8: Diseases of the eye and adnexa	6166	357814	0.0974	0.15	0.6495	0.516
Q17_OTHER_CONGEN_MALFO_URINARY_SYSTEM	Other congenital malformations of urinary system	C17: Congenital malformations	121	375708	-0.1952	0.3011	-0.6482	0.5168
KRA_PSY_PUERPER_EXMORE	Mental and behavioural disorders of puerperium, not classified elsewhere (more control exclusions)	C6: Disorders of the mental and behavioural health	306	153938	-0.0887	0.1368	-0.6481	0.5169
M13_TEMPARTERIT	Temporal arteritis	C14: Diseases of the musculoskeletal system	891	365533	0.1004	0.1552	0.6467	0.5178
CD2_BENIGN_OVARY	Benign neoplasm of ovary	C2: Neoplasms from hospital discharges	5308	205562	0.0614	0.0949	0.6464	0.518
M13_TROCHANTERICBURSITIS	Trochanteric bursitis	C14: Diseases of the musculoskeletal system	3529	275212	-0.1101	0.1706	-0.6455	0.5186
H7_RETINALDISOTH	Other retinal disorders	C8: Diseases of the eye and adnexa	23610	344569	0.0366	0.0568	0.644	0.5196
C3_MYELODYSP_SYNDR_EXALLC	Myelodysplastic syndrome (controls excluding all cancers)	C3: Neoplasms from cancer register	179	287053	0.1155	0.1798	0.6426	0.5205
APPENDACUT_COMPLIC	Acute appendicitis, with complications	C12: Diseases of the digestive system	6747	346283	0.0947	0.1474	0.6426	0.5205
D3_ANAEMIA_IRONDEF_BLOODLOSS	Iron deficiency anaemia secondary to blood loss (chronic)	C4: Diseases of the blood and immune mechanism	4852	360528	0.0792	0.1233	0.6424	0.5206
L12_PILONIDALCYST	Pilonidal cyst	C13: Diseases of the skin and subcutaneous tissue	2739	355969	0.0471	0.0733	0.6421	0.5208
CAMPYLOENTERITIS	Campylobacter enteritis	C1: Diseases of certain infectious and parasitic	701	371656	0.1023	0.1594	0.6419	0.521
H7_GLAUCNAS	Other and unspecified glaucoma	C8: Diseases of the eye and adnexa	1638	358375	0.1039	0.1622	0.6402	0.5221
J10_ACUTELOWERNAS	Unspecified acute lower respiratory infection	C11: Diseases of the respiratory system	4616	356404	0.0998	0.1562	0.639	0.5228
E4_DMNASKETO	Unspecified diabetes with ketoacidosis	C5: Diseases of the endocrine, nutritional and metabolic	259	308280	-0.1549	0.2425	-0.6389	0.5229
H8_HL_CON_NAS	Conductive hearing loss, unspecified	C9: Diseases of the ear and mastoid process	2398	331736	0.1012	0.159	0.6364	0.5245
L12_SKINSUBCUTISNAS	Other and unspecified disorders of skin and subcutaneous tissue	C13: Diseases of the skin and subcutaneous tissue	1950	353088	0.1129	0.1779	0.6344	0.5258
MACULAR_PUCKER	Macular pucker	C8: Diseases of the eye and adnexa	3576	344569	-0.0533	0.084	-0.634	0.5261
K11_OVERJET	Overjet	C12: Diseases of the digestive system	492	376785	-0.1763	0.2786	-0.6327	0.5269
C3_ANUS_ANALCANAL_EXALLC	Malignant neoplasm of anus and anal canal (controls excluding all cancers)	C3: Neoplasms from cancer register	95	287137	-0.355	0.5621	-0.6315	0.5277
J10_ASTHMACOPDKELA	Asthma/COPD (KELA code 203)	C11: Diseases of the respiratory system	41495	311286	0.0316	0.0501	0.6312	0.5279
VIRALPNEUMONAS	Viral pneumonia (unknown virus, not influenza)	C11: Diseases of the respiratory system	1462	364149	0.0958	0.1522	0.6296	0.5289
H7_HETEROPHORIA	Heterophoria	C8: Diseases of the eye and adnexa	2233	361237	0.0715	0.1137	0.6294	0.5291
L12_PITYROCHEA	Pityriasis rosea	C13: Diseases of the skin and subcutaneous tissue	182	364071	0.2635	0.4188	0.6291	0.5293
CD2_BENIGN_ASCENDING_COLON	Benign neoplasm: Ascending colon	C2: Neoplasms from hospital discharges	3177	374100	0.0877	0.1396	0.6286	0.5296
G6_XTRAPYROTH	Other extrapyramidal and movement disorders in other diseases	C7: Diseases of the nervous system	4594	367444	-0.0568	0.0907	-0.6268	0.5308
D3_AGRANULOCYTOSIS	Agranulocytosis	C4: Diseases of the blood and immune mechanism	3234	370400	0.1099	0.1758	0.6255	0.5317
G6_STATUSEPI	Status epilepticus	C7: Diseases of the nervous system	1023	287837	0.3994	0.6388	0.6253	0.5318
G6_BENINTRAHYP	Benign intracranial hypertension	C7: Diseases of the nervous system	231	350251	0.236	0.378	0.6244	0.5323
SYSTSCLE_STRICT	Systemic sclerosis,strict definition	C14: Diseases of the musculoskeletal system	194	376670	-0.1775	0.2844	-0.6244	0.5324
N14_BENIGNMAMDYSP	Benign mammary dysplasia	C15: Diseases of the genitourinary system	4329	193973	0.0963	0.1544	0.624	0.5326
H7_CORNEALOTH	Other disorders of cornea	C8: Diseases of the eye and adnexa	2510	357814	0.079	0.1265	0.6241	0.5326
CD2_BENIGN_BLADDER	Benign neoplasm: Bladder	C2: Neoplasms from hospital discharges	239	377038	-0.1516	0.2432	-0.6234	0.533
N14_OTHDISMALEGEN	Other disorders of male genital organs	C15: Diseases of the genitourinary system	936	119297	-0.0944	0.1514	-0.6233	0.5331
N14_OTHINFVAGVULV	Other inflammation of vagina/vulva	C15: Diseases of the genitourinary system	1013	188295	-0.1605	0.2581	-0.622	0.534
YERSINIAENTERITIS	Enteritis due to Yersinia enterocolitica	C1: Diseases of certain infectious and parasitic	127	371656	0.1269	0.2043	0.6212	0.5345
CHRONMYELOPRO	Chronic myeloproliferative disease	C4: Diseases of the blood and immune mechanism	328	375158	0.0642	0.1036	0.62	0.5353
F5_PSYTRANS	Acute and transient psychotic disorders	C6: Disorders of the mental and behavioural health	4255	364160	-0.054	0.0871	-0.6199	0.5353
D3_COMBIMMUDEF	Combined immunodeficiencies	C4: Diseases of the blood and immune mechanism	305	371255	0.1287	0.2077	0.6199	0.5354
M13_BIOMECHLESIO	Biomechanical lesions, not elsewhere classified	C14: Diseases of the musculoskeletal system	1105	373303	0.0938	0.1521	0.6164	0.5376
N14_IMPOTENCE	Impotence	C15: Diseases of the genitourinary system	1264	119297	0.194	0.3155	0.6148	0.5387
M13_LATERALEPICOND	Lateral epicondylitis	C14: Diseases of the musculoskeletal system	4278	275212	0.0493	0.0802	0.6146	0.5388
K11_CHRONPANC	Chronic pancreatitis	C12: Diseases of the digestive system	3320	330903	-0.0712	0.1159	-0.6142	0.5391
K11_STOMATITIS	Stomatitis and related lesions	C12: Diseases of the digestive system	2459	259234	-0.1092	0.1783	-0.6124	0.5403
VD_MX	Vascular dementia (mixed)	C7: Diseases of the nervous system	287	360134	0.1426	0.2329	0.6121	0.5405
L12_GRANULOMASKINNAS	Other and unspecified granulomatous disorders of skin and subcutaneous tissue	C13: Diseases of the skin and subcutaneous tissue	91	353088	0.0809	0.1325	0.6106	0.5415
C3_HEAD_AND_NECK_EXALLC	Malignant neoplasm of head and neck (controls excluding all cancers)	C3: Neoplasms from cancer register	2131	287137	0.0983	0.1611	0.6101	0.5418
I9_STENOSIS	Occlusion and stenosis of arteries, not leading to stroke	C10: Diseases of the circulatory system	406	342673	0.0986	0.1616	0.6098	0.542
G6_LSPLEX	Lumbosacral plexus disorders	C7: Diseases of the nervous system	88	330377	0.0818	0.1343	0.6093	0.5423
Q17_OTHER_CONGEN_MALFO_FEMALE_GENITALIA	Other congenital malformations of female genitalia	C17: Congenital malformations	234	374410	0.464	0.7628	0.6083	0.543
H7_GLAUCOMA_NTG	Normotensive glaucoma	C8: Diseases of the eye and adnexa	2085	358375	-0.0504	0.0829	-0.6077	0.5434
AB1_VIRAL_ENCEPHALITIS_NOS	Viral encephalitis, not elsewhere classified/unspecified	C1: Diseases of certain infectious and parasitic	536	375157	0.2358	0.3887	0.6066	0.5441
CD2_BENIGN_LIPO_SKIN_TRUNK	Benign lipomatous neoplasm of skin and subcutaneous tissue of trunk	C2: Neoplasms from hospital discharges	3754	373523	0.0617	0.1019	0.6059	0.5446
H7_OTHIRISCILIARY	Other disorders of iris and ciliary body	C8: Diseases of the eye and adnexa	670	357814	0.1151	0.1901	0.6056	0.5448
E4_DMNASNASCOMP	Unspecified diabetes with multiple/unspecified complications	C5: Diseases of the endocrine, nutritional and metabolic	1039	308280	0.1315	0.2174	0.6052	0.5451
J10_EMPHYSEMA	Emphysema	C11: Diseases of the respiratory system	1885	311286	0.0565	0.0933	0.6051	0.5451
CD2_BENIGN_MELANOCYTIC_EYELID	Melanocytic naevi of eyelid, including canthus	C2: Neoplasms from hospital discharges	223	377054	-0.098	0.1621	-0.6047	0.5454
KRA_PSY_MOTOR_EXMORE	Motor disorders (more control exclusions)	C6: Disorders of the mental and behavioural health	404	277526	-0.0956	0.1585	-0.6033	0.5463
K11_EMBIMPACT_TEETH_INCLAVO	Embedded and impacted teeth , including avohilmo	C12: Diseases of the digestive system	8139	369138	-0.0716	0.119	-0.6014	0.5476
M13_POLYMYO	Polymyositis	C14: Diseases of the musculoskeletal system	225	365533	0.0858	0.1427	0.6013	0.5477
M13_NEURALGIA	Neuralgia and neuritis, unspecified	C14: Diseases of the musculoskeletal system	1413	275212	-0.0711	0.1185	-0.6	0.5485
H7_RETINALBREAK	Retinal breaks without detachment	C8: Diseases of the eye and adnexa	4390	344569	0.0464	0.0775	0.5989	0.5493
D3_IMMUDEFANTIBODY	Immunodeficiency with predominantly antibody defects	C4: Diseases of the blood and immune mechanism	711	371255	-0.1142	0.1908	-0.5986	0.5494
F5_ANAPER	Anankastic personality disorder	C6: Disorders of the mental and behavioural health	1032	366637	0.1222	0.2042	0.5985	0.5495
C3_OVARY_ENDOMETROID_EXALLC	Endometroid carcinoma of ovary (controls excluding all cancers)	C3: Neoplasms from cancer register	222	167189	0.1132	0.1891	0.5986	0.5495
E4_THYROIDITCHRON	Chronic thyroiditis	C5: Diseases of the endocrine, nutritional and metabolic	108	320703	0.0922	0.154	0.5985	0.5495
CHARCOT	Charcot foot	C5: Diseases of the endocrine, nutritional and metabolic	473	271817	0.0903	0.1513	0.597	0.5505
CD2_BENIGN_CERVIX_UTERI	Other benign neoplasm of uterus: Cervix uteri	C2: Neoplasms from hospital discharges	146	210724	-0.1234	0.2067	-0.5968	0.5507
M13_ABSCTENDON	Abscess of tendon sheath	C14: Diseases of the musculoskeletal system	145	275212	0.1515	0.254	0.5963	0.551
CD2_BENIGN_TONGUE	Benign neoplasm: Tongue	C2: Neoplasms from hospital discharges	720	376557	0.1102	0.185	0.5956	0.5514
M13_BURSITISHIPOTH	Other bursitis of hip	C14: Diseases of the musculoskeletal system	492	275212	0.1356	0.2301	0.5893	0.5556
COPD_OPPORTUNIST_INFECTIONS	COPD related to chronic (opportunist) infections	C11: Diseases of the respiratory system	599	359794	-0.0746	0.1266	-0.5889	0.5559
KRA_PSY_PERSON_EXMORE	Personality disorders (more control exclusions)	C6: Disorders of the mental and behavioural health	10012	277522	0.0344	0.0584	0.5889	0.556
L12_URTICA_CHOLINERG	Cholinergic urticaria	C13: Diseases of the skin and subcutaneous tissue	130	364583	0.0914	0.1559	0.5864	0.5576
N14_FEMPELINFINOTH	Female pelvic inflammatory disorders in diseases classified elsewhere	C15: Diseases of the genitourinary system	98	188295	-0.1106	0.1887	-0.5861	0.5578
O15_POLYHYDR	Polyhydramnios	C16: Pregnancy, childbirth and the puerperium	1209	168929	0.12	0.2055	0.5838	0.5594
CD2_BENIGN_VULVA	Benign neoplasm: Vagina	C2: Neoplasms from hospital discharges	325	210545	0.093	0.1594	0.583	0.5599
ESOSINOPHIL_DISEASE	Eosinophilic disease (BM)	C4: Diseases of the blood and immune mechanism	398	212144	0.2248	0.3858	0.5828	0.56
L12_PRURITUS	Pruritus	C13: Diseases of the skin and subcutaneous tissue	2994	336589	0.0672	0.1152	0.5829	0.56
H8_NONSUPPNAS	Nonsuppurative otitis media	C9: Diseases of the ear and mastoid process	8315	352571	-0.0523	0.0902	-0.5794	0.5623
DRUGADVERS_ADRENOCORTICAL_INSUFFICIENCY	Drug-induced adrenocortical insufficiency	C5: Diseases of the endocrine, nutritional and metabolic	403	376874	0.0838	0.1446	0.5791	0.5625
K11_OTHDISSTOMDUOD	Other diseases of stomach and duodenum	C12: Diseases of the digestive system	1806	320387	0.3261	0.5683	0.5738	0.5661
H7_CHORIORETINFLAM	Chorioretinal inflammation	C8: Diseases of the eye and adnexa	761	344569	0.0993	0.1731	0.5735	0.5663
D3_OTHERAPLASTICANAEMIA	Other and unspecified aplastic anaemias	C4: Diseases of the blood and immune mechanism	288	362319	-0.1494	0.2612	-0.572	0.5673
H7_VISIMPBILATERAL	Blindness or visual impairment, binocular	C8: Diseases of the eye and adnexa	117	360091	-0.3424	0.6002	-0.5706	0.5683
L12_GRANULOMATOUSSKIN	Granulomatous disorders of skin and subcutaneous tissue	C13: Diseases of the skin and subcutaneous tissue	679	353088	0.136	0.2389	0.5693	0.5691
ULCERENTER	Ulcerative enterocolitis	C12: Diseases of the digestive system	933	359927	-0.089	0.1564	-0.569	0.5693
E4_DM2COMA	Type 2 diabetes with coma	C5: Diseases of the endocrine, nutritional and metabolic	4709	308280	0.0433	0.0763	0.5682	0.5699
RHEUMA_NOS	Other/unspecified rheumatoid arthritis	C14: Diseases of the musculoskeletal system	3876	373312	0.0613	0.108	0.5678	0.5702
H7_BINOCUMOVNAS	Other and unspecified disorders of binocular movement	C8: Diseases of the eye and adnexa	135	361237	-0.1523	0.2685	-0.5675	0.5704
M13_SHOULDERBURSITIS	Bursitis of shoulder	C14: Diseases of the musculoskeletal system	651	275212	0.0638	0.1126	0.5668	0.5708
CD2_HODGKIN_LYMPHOMA_EXALLC	Hodgkin lymphoma (controls excluding all cancers)	C2: Neoplasms from hospital discharges	780	299952	-0.5401	0.9551	-0.5655	0.5718
K11_MESIAL_BITE	Mesial bite	C12: Diseases of the digestive system	219	377058	-0.101	0.1789	-0.5648	0.5722
N14_CERVICAL_DYSPLASIA_ALL	All dysplastic lesions of the cervix uteri	C15: Diseases of the genitourinary system	8025	202845	0.0563	0.0996	0.5646	0.5723
D3_ALLERGPURPURA	Allergic purpura	C4: Diseases of the blood and immune mechanism	856	371504	-0.3241	0.5749	-0.5638	0.5729
E4_OVARDYS	Ovarian dysfunction	C5: Diseases of the endocrine, nutritional and metabolic	2010	200581	0.0571	0.1014	0.5631	0.5734
C3_COLON_ADENO_EXALLC	Colon adenocarcinoma (controls excluding all cancers)	C3: Neoplasms from cancer register	3084	287137	0.0797	0.1418	0.5626	0.5737
N14_PROSTHYPERPLA	Hyperplasia of prostate	C15: Diseases of the genitourinary system	30066	119297	-0.0321	0.057	-0.5625	0.5738
K11_EROSION_INCLAVO	Erosion of teeth, including avohilmo	C12: Diseases of the digestive system	5521	371756	0.0625	0.1111	0.5622	0.5739
L12_OTHERCONTACT	Other contact dermatitis	C13: Diseases of the skin and subcutaneous tissue	2490	336589	0.059	0.1049	0.5622	0.574
CD2_HODGKIN_LYMPHOMA	Hodgkin lymphoma	C2: Neoplasms from hospital discharges	780	376497	-0.5478	0.9748	-0.562	0.5741
CD2_TNK_LYMPHOMA_EXALLC	Mature T/NK-cell lymphomas (controls excluding all cancers)	C2: Neoplasms from hospital discharges	335	299952	0.11	0.1958	0.5615	0.5744
E4_DM1PERIPH	Type 1 diabetes with peripheral circulatory complications	C5: Diseases of the endocrine, nutritional and metabolic	669	308280	-0.0648	0.1157	-0.5602	0.5753
G6_MIGRAINE_WITH_AURA_ADVERSE	Migraine with aura, drug-induced	C7: Diseases of the nervous system	307	376970	0.1032	0.1843	0.5599	0.5755
AD_U_EXMORE	Alzheimer disease (undefined) (more control exclusions)	C7: Diseases of the nervous system	402	170429	0.1992	0.3562	0.5593	0.576
K11_PULPITIS_1_ONLYAVO	Dental pulpitis 1, only avohilmo	C12: Diseases of the digestive system	81713	295564	0.0339	0.0607	0.5587	0.5763
H7_CONJUNCTIVITISACUNONATOPIC	Conjunctivitis (acute, non atopic)	C8: Diseases of the eye and adnexa	8907	345122	0.0675	0.121	0.5584	0.5766
H7_VASCCILIARY	Hyphaema and other vascular disorders of iris and ciliary body	C8: Diseases of the eye and adnexa	467	357814	0.1884	0.338	0.5574	0.5773
N14_ENDOMETRIOSIS_INTESTINE	Endometriosis of intestine	C15: Diseases of the genitourinary system	436	107564	-0.2474	0.4463	-0.5543	0.5793
CD2_INSITU_VULVA_EXALLC	Carcinoma in situ of vulva (controls excluding all cancers)	C2: Neoplasms from hospital discharges	155	167097	0.3706	0.6688	0.5542	0.5795
E4_THYTOXFAC	Thyrotoxicosis factitia	C5: Diseases of the endocrine, nutritional and metabolic	87	369104	0.1261	0.2283	0.5524	0.5807
C3_MARGINAL_ZONE_LYMPHOMA_EXALLC	Marginal zone B-cell lymphoma (controls excluding all cancers)	C3: Neoplasms from cancer register	192	287137	-0.1069	0.1938	-0.5517	0.5812
K11_OTHDIG	Other diseases of the digestive system	C12: Diseases of the digestive system	16222	361055	0.0464	0.0841	0.5514	0.5813
L12_FOLLICULARCYST	Follicular cysts of skin and subcutaneous tissue	C13: Diseases of the skin and subcutaneous tissue	5459	361140	0.0562	0.1025	0.5484	0.5834
K11_TEETH_HARD_NOS	Disease of hard tissues of teeth, NOS	C12: Diseases of the digestive system	125	259234	-0.0861	0.1571	-0.5483	0.5835
KRA_PSY_SCHIZODEL_EXMORE	Schizophrenia or delusion (more control exclusions)	C6: Disorders of the mental and behavioural health	13061	277526	0.0361	0.066	0.5477	0.5839
K11_HYPOLASIA_ENAMEL	Hypoplasia of dental enamel	C12: Diseases of the digestive system	218	376688	-0.1074	0.1961	-0.5477	0.5839
CD2_BENIGN_LIPO_SKIN_LIMBS	Benign lipomatous neoplasm of skin and subcutaneous tissue of limbs	C2: Neoplasms from hospital discharges	2159	375118	0.3655	0.6684	0.5469	0.5845
AB1_VARICELLA	Varicella [chickenpox]	C1: Diseases of certain infectious and parasitic	1289	362997	0.0854	0.1564	0.5464	0.5848
E4_PUBDISNAS	Disorders of puberty, other/unspecified	C5: Diseases of the endocrine, nutritional and metabolic	105	361988	0.1483	0.2714	0.5462	0.5849
G6_TETRAPLE	Tetraplegia	C7: Diseases of the nervous system	182	373780	-0.1063	0.1945	-0.5462	0.585
O15_LABOUR_OTHER	Other complications of labour and delivery, not elsewhere classified	C16: Pregnancy, childbirth and the puerperium	3235	162777	-0.0956	0.1753	-0.5455	0.5854
M13_PANNICULITISNAS	Panniculitis, unspecified	C14: Diseases of the musculoskeletal system	279	275212	0.0992	0.1822	0.5444	0.5862
KRA_PSY_EATING_EXMORE	KRA_PSY_EATING (more control exclusions)	C6: Disorders of the mental and behavioural health	2805	277526	-0.225	0.414	-0.5435	0.5868
CD2_BENIGN_OTHERDIGESTIVE	Benign neoplasm of other and ill-defined parts of digestive system	C2: Neoplasms from hospital discharges	5062	372215	0.0994	0.1834	0.5419	0.5879
AB1_SALMONELLA_OTH	Other salmonella infections	C1: Diseases of certain infectious and parasitic	1046	336396	0.1091	0.2015	0.5416	0.5881
N14_CHRONTUBULOINTNEPHRITIS	Chronic tubulo-interstitial nephritis	C15: Diseases of the genitourinary system	1127	338942	0.2942	0.5435	0.5413	0.5883
NAFLD	Nonalcoholic fatty liver disease	C12: Diseases of the digestive system	2275	375002	0.0798	0.1477	0.5405	0.5888
JUVEN_ARTHR	Juvenile arthritis (FINNGEN)	C14: Diseases of the musculoskeletal system	1494	285035	0.0517	0.0959	0.5394	0.5896
NECROVASC_FG	Other necrotizing vasculopathies (FG)	C14: Diseases of the musculoskeletal system	1668	285035	0.0663	0.1231	0.5388	0.59
N14_PREMENSTSYNDROM	Premenstrual syndrome	C15: Diseases of the genitourinary system	247	107564	-0.0961	0.1789	-0.5374	0.591
H7_RETINOPATPREMAT	Retinopathy of prematurity	C8: Diseases of the eye and adnexa	87	344569	0.0734	0.1366	0.5369	0.5913
C3_SMALL_INTESTINE_NEUROENDOCRINE_EXALLC	Neuroendocrine tumor and carcinoma of small intestine (controls excluding all cancers)	C3: Neoplasms from cancer register	307	287137	-0.0918	0.1709	-0.5368	0.5914
K11_APPENDACUT	Acute appendicitis	C12: Diseases of the digestive system	28745	346283	0.0406	0.0757	0.5363	0.5918
E4_PANCSECNAS	Disorder of pancreatic internal secretion, other and/or unspecified	C5: Diseases of the endocrine, nutritional and metabolic	188	374694	0.1053	0.1972	0.5339	0.5934
C3_OTHER_SKIN_EXALLC	Other malignant neoplasms of skin (=non-melanoma skin cancer) (controls excluding all cancers)	C3: Neoplasms from cancer register	17958	287137	-0.028	0.0526	-0.5321	0.5947
CD2_BENIGN_CONNECTIVE_SOFT	Other benign neoplasms of connective and other soft tissue	C2: Neoplasms from hospital discharges	2857	374420	0.1082	0.2035	0.5317	0.595
C_DIFFICILE_ENTEROCOLITIS	Enterocolitis due to Clostridium difficile	C1: Diseases of certain infectious and parasitic	3118	371656	0.0999	0.188	0.5315	0.5951
AB1_HERPES_SIMPLEX	Herpesviral [herpes simplex] infections	C1: Diseases of certain infectious and parasitic	3374	362997	0.0791	0.1488	0.5312	0.5953
G6_MENINGBACT	Bacterial meningitis	C7: Diseases of the nervous system	971	374844	0.1531	0.2886	0.5306	0.5957
RX_INFERTILITY	Medical treatment for female infertility	C15: Diseases of the genitourinary system	6446	204424	-0.0606	0.1143	-0.5302	0.596
H7_MODVISIMPMONOC	Moderate visual impairment, monocular	C8: Diseases of the eye and adnexa	98	360091	-0.1721	0.3247	-0.5302	0.596
AB1_AMOEBIASIS	Amoebiasis	C1: Diseases of certain infectious and parasitic	149	336396	-0.2809	0.5297	-0.5302	0.596
F5_HALLUCIN	Mental and behavioural disorders due to hallucinogens	C6: Disorders of the mental and behavioural health	152	370672	0.0891	0.1684	0.5294	0.5965
AB1_TICK_BORNE_ENCEPHALITIS	Tick-borne viral encephalitis	C1: Diseases of certain infectious and parasitic	82	375157	0.1594	0.3013	0.529	0.5968
CD2_IMMUNOPROLIFERATIVE_EXALLC	Malignant immunoproliferative diseases (controls excluding all cancers)	C2: Neoplasms from hospital discharges	223	299952	-0.1509	0.2856	-0.5285	0.5971
H7_SEVVISIMPBINOC	Severe visual impairment, binocular	C8: Diseases of the eye and adnexa	122	360091	0.0785	0.1487	0.5279	0.5976
N14_FEMALEGENNONINF	Noninflammatory disorders of female genital tract	C15: Diseases of the genitourinary system	103306	107564	0.0296	0.0561	0.5274	0.598
N14_TORSIOTEST	Torsion of testis	C15: Diseases of the genitourinary system	529	119297	0.2809	0.5336	0.5264	0.5986
CD2_BENIGN_BRAIN_NOS	Benign neoplasm: Brain, unspecified	C2: Neoplasms from hospital discharges	157	377120	0.1442	0.2739	0.5262	0.5987
J10_INORGPNEUMOC	Pneumoconiosis due to other inorganic dusts	C11: Diseases of the respiratory system	112	372962	0.2777	0.5295	0.5245	0.5999
C3_CORPUS_UTERI_EXALLC	Malignant neoplasm of corpus uteri (controls excluding all cancers)	C3: Neoplasms from cancer register	1967	167189	0.0566	0.1079	0.5245	0.6
CD2_NONHODGKIN_NAS_EXALLC	Other and unspecified types of non-Hodgkin lymphoma (controls excluding all cancers)	C2: Neoplasms from hospital discharges	1088	299952	0.2376	0.4537	0.5237	0.6005
N14_PROSTATITIS	Inflammatory diseases of prostate (prostatitis)	C15: Diseases of the genitourinary system	3760	119297	0.0563	0.1076	0.5232	0.6008
F5_PTSD	Post-traumatic stress disorder	C6: Disorders of the mental and behavioural health	2282	337577	-0.0638	0.1221	-0.5225	0.6013
N14_FIUTERINE	Female infertility, uterine origin	C15: Diseases of the genitourinary system	99	107564	-0.1066	0.2041	-0.5221	0.6016
E4_DM2NEU	Type 2 diabetes with neurological complications	C5: Diseases of the endocrine, nutritional and metabolic	1894	308280	0.0521	0.0998	0.5216	0.6019
AD_EO_EXMORE	Alzheimer disease (Early onset) (more control exclusions)	C7: Diseases of the nervous system	1314	170429	0.7161	1.3744	0.521	0.6023
CD2_BENIGN_MENINGES_CEREBRAL	Benign neoplasm: Cerebral meninges	C2: Neoplasms from hospital discharges	2382	374895	0.0673	0.1292	0.521	0.6023
AB1_ZOONOTIC_BACTERIAL	Certain zoonotic bacterial diseases	C1: Diseases of certain infectious and parasitic	450	376827	-0.1549	0.2975	-0.5207	0.6025
K11_IMPACT	Impaction of intestines	C12: Diseases of the digestive system	189	301931	0.1061	0.2038	0.5207	0.6026
K11_ERUPTION_INCLAVO	Tooth eruption problems , including avohilmo	C12: Diseases of the digestive system	3805	373472	-0.1599	0.3075	-0.52	0.6031
D3_ACQPUREREDCLLAPLASIA	Acquired pure red cell aplasia [erythroblastopenia]	C4: Diseases of the blood and immune mechanism	126	362319	0.48	0.9242	0.5194	0.6035
J10_SINUSITIS	Acute sinusitis	C11: Diseases of the respiratory system	20520	308166	0.0391	0.0755	0.5179	0.6046
AB1_TRICHOMONIASIS	Trichomoniasis	C1: Diseases of certain infectious and parasitic	219	366340	0.0652	0.126	0.5176	0.6048
M13_BURSITISOTH	Other bursitis, not elsewhere classified	C14: Diseases of the musculoskeletal system	282	275212	0.1682	0.3252	0.5171	0.6051
L12_ULCERLOWLIMB	Ulcer of lower limb, not elsewhere classified	C13: Diseases of the skin and subcutaneous tissue	3784	353088	0.0668	0.1296	0.5157	0.606
J10_ASTHMA_MAIN_EXMORE	Asthma (only as main-diagnosis) (more control exclusions)	C11: Diseases of the respiratory system	34343	202399	0.0255	0.0495	0.5155	0.6062
H7_VITROPACIT	Other vitreous opacities	C8: Diseases of the eye and adnexa	993	361552	0.3002	0.5828	0.5152	0.6064
K11_BILIAOTH	Other diseases of biliary tract	C12: Diseases of the digestive system	2294	330903	0.1916	0.3743	0.512	0.6086
G6_MUSDYST	Muscular dystrophy	C7: Diseases of the nervous system	210	373848	-0.1195	0.2338	-0.5112	0.6092
I9_PVT	Portal vein thrombosis	C10: Diseases of the circulatory system	360	324121	0.1734	0.3393	0.5109	0.6094
AB1_MEASLES	Measles	C1: Diseases of certain infectious and parasitic	319	362997	0.0971	0.1902	0.5107	0.6096
DM_MONONEURO	Diabetic mononeuropathy	C5: Diseases of the endocrine, nutritional and metabolic	121	374434	-0.4641	0.9096	-0.5102	0.6099
H7_BLEPHAROCHALASIS	Blepharochalasis	C8: Diseases of the eye and adnexa	8547	344684	0.0336	0.066	0.5088	0.6109
O15_EXCESS_VOMIT_PREG	Excessive vomiting in pregnancy	C16: Pregnancy, childbirth and the puerperium	2361	179899	-0.0449	0.0884	-0.5084	0.6112
M13_TRIGGERFINGER	Trigger finger	C14: Diseases of the musculoskeletal system	4284	275212	-0.0417	0.0821	-0.5081	0.6114
N14_OTHFEMPELINF	Other female pelvic inflammatory diseases	C15: Diseases of the genitourinary system	5117	188295	0.0573	0.1128	0.5079	0.6115
M13_FATPADHYPERTROPHY	Hypertrophy of (infrapatellar) fat pad	C14: Diseases of the musculoskeletal system	294	275212	0.247	0.488	0.5061	0.6128
F5_BEHAVE	Behavioural syndromes associated with physiological disturbances and physical factors	C6: Disorders of the mental and behavioural health	10401	366876	-0.0461	0.0914	-0.505	0.6135
G6_TRIOTHUNS	Other and unspecified trigeminal disorders	C7: Diseases of the nervous system	409	330377	-0.1324	0.2621	-0.5051	0.6135
CD2_BENIGN_MENINGES_SPINAL	Benign neoplasm: Spinal meninges	C2: Neoplasms from hospital discharges	242	377035	0.3538	0.7007	0.5049	0.6136
AB1_SEQULEAE_OF_INFECTIONS_AND_PARASITES	Sequelae of infectious and parasitic diseases	C1: Diseases of certain infectious and parasitic	2393	374884	0.5713	1.1364	0.5027	0.6152
E4_PCOS_CONCORTIUM	Polycystic ovarian syndrome, consortium definition	C5: Diseases of the endocrine, nutritional and metabolic	31548	179322	0.0309	0.0617	0.5008	0.6165
K11_MN_PROGN_AND_SURGRT	Mandibular prognathia AND surgery (LeFortI or BSSRO)	C12: Diseases of the digestive system	118	377064	-0.085	0.1708	-0.4978	0.6187
J10_TONSILLITIS	Other and unspecified tonsillitis	C11: Diseases of the respiratory system	13190	308166	0.0492	0.099	0.4968	0.6193
CD2_BENIGN_CRANIAL_NERVE	Benign neoplasm: Cranial nerves	C2: Neoplasms from hospital discharges	710	376567	-0.0528	0.1064	-0.4961	0.6198
H7_IRIDOCYC_ANTER	Anterior Iridocyclitis	C8: Diseases of the eye and adnexa	6536	370741	0.0749	0.1511	0.4956	0.6201
I9_CARDMYOOTH	Cardiomyopathy, other and unspecified	C10: Diseases of the circulatory system	2412	286109	0.0718	0.1449	0.4958	0.6201
C3_SMALL_INTESTINE_EXALLC	Malignant neoplasm of small intestine (controls excluding all cancers)	C3: Neoplasms from cancer register	495	287137	-0.0659	0.1332	-0.4948	0.6207
N14_TUBULOINTNEPHRNAS	Tubulo-interstitial nephritis, not specified as acute or chronic	C15: Diseases of the genitourinary system	2110	338942	0.6811	1.3773	0.4945	0.621
H7_ANOMAPUPFUNC	Anomalies of pupillary function	C8: Diseases of the eye and adnexa	509	373254	-0.105	0.2126	-0.494	0.6213
H7_GLAUCOMAMEDICATION	Use of antiglaucoma preparations and miotics	C8: Diseases of the eye and adnexa	2349	358375	0.0428	0.0866	0.4939	0.6214
L12_IMPETIGO	Impetigo	C13: Diseases of the skin and subcutaneous tissue	1215	355969	-0.1921	0.389	-0.4937	0.6215
CD2_NONHODGKIN_NAS	Other and unspecified types of non-Hodgkin lymphoma	C2: Neoplasms from hospital discharges	1088	287137	0.2339	0.4747	0.4927	0.6222
Q17_CONGEN_OBSTRUCTIVE_DEFECTS_RENAL_PELVIS_CONGEN_MALFO_URETER	Congenital obstructive defects of renal pelvis and congenital malformations of ureter	C17: Congenital malformations	491	375708	0.0965	0.1967	0.4906	0.6237
C3_OESOPHAGUS_EXALLC	Malignant neoplasm of oesophagus (controls excluding all cancers)	C3: Neoplasms from cancer register	566	287137	-0.0809	0.165	-0.4899	0.6242
H7_OTHERCONJ	Other disorders of conjunctiva	C8: Diseases of the eye and adnexa	3927	345122	0.0727	0.1485	0.4894	0.6245
AB1_VIRAL_OTHER_INTEST_INFECTIONS	Viral and other specified intestinal infections	C1: Diseases of certain infectious and parasitic	7613	336396	0.0617	0.1265	0.488	0.6256
H8_OTHHEARINGLOSS	Other hearing loss	C9: Diseases of the ear and mastoid process	8833	331736	-0.06	0.1232	-0.4874	0.626
L12_FOLICULAROTH	Other follicular disorders	C13: Diseases of the skin and subcutaneous tissue	1918	361140	0.0877	0.1803	0.4863	0.6268
CD2_BENIGN_RETROPERITONEUM_PERITONEUM	Benign neoplasm of soft tissue of retroperitoneum and peritoneum	C2: Neoplasms from hospital discharges	138	377139	0.1143	0.2352	0.486	0.627
CD2_BENIGN_LIVE_BILE	Benign neoplasm: Liver/bile ducts	C2: Neoplasms from hospital discharges	551	376726	-0.076	0.1568	-0.485	0.6277
AB1_OTHER_SUPERF_MYCOSIS	Other superficial mycoses	C1: Diseases of certain infectious and parasitic	491	369098	0.0953	0.1969	0.4843	0.6282
G6_MIGRAINE_NO_AURA_ADVERSE	Migraine without aura, drug-induced	C7: Diseases of the nervous system	321	376956	0.0879	0.182	0.4829	0.6291
Q17_CLEFT_HARD_PALATE_NOS	Cleft hard palate NOS	C17: Congenital malformations	125	376605	-0.0702	0.1453	-0.4828	0.6292
M13_MUSCULOSKELEOTH	Other disorders of the musculoskeletal system and connective tissue	C14: Diseases of the musculoskeletal system	3974	373303	0.0625	0.1297	0.4821	0.6297
H7_KERATITISOTH	Other keratitis	C8: Diseases of the eye and adnexa	3169	357814	-0.0733	0.1523	-0.4813	0.6303
F5_BEHEMOCHILD	Behavioural and emotional disorders with onset usually occurring in childhood and adolescence	C6: Disorders of the mental and behavioural health	6160	371117	0.041	0.0855	0.4797	0.6315
Q17_CONGEN_MALFO_URINARY_SYSTEM	Congenital malformations of the urinary system	C17: Congenital malformations	1569	375708	0.0888	0.1856	0.4782	0.6325
AB1_GASTROENTERITIS_NOS	Diarrhoea and gastroenteritis of presumed infectious origin	C1: Diseases of certain infectious and parasitic	29401	336396	0.033	0.069	0.4781	0.6326
L12_PEMPHIGOID_BULL	Bullous pemphigoid	C13: Diseases of the skin and subcutaneous tissue	507	375767	-0.0845	0.1774	-0.4763	0.6339
K11_PERITONITIS	Acute peritonitis	C12: Diseases of the digestive system	1810	374197	0.3654	0.7674	0.4761	0.634
K11_ORAL_LEUCOPLACIA	Oral leukoplakia	C12: Diseases of the digestive system	474	376803	-0.0941	0.1985	-0.4743	0.6353
F5_SCHIZOTYP	Schizotypal disorder	C6: Disorders of the mental and behavioural health	798	364160	-0.0652	0.1377	-0.4739	0.6355
DM_VITREOUS_BLEEDING	Vitreous bleeding (caused by prolif. dmrp when together with H36.03*)	C5: Diseases of the endocrine, nutritional and metabolic	2820	365572	0.0843	0.1785	0.4725	0.6366
D3_COAGDEFNAS	Other and unspecified coagulation defects	C4: Diseases of the blood and immune mechanism	1217	371504	-0.0545	0.1155	-0.4722	0.6368
ALLERG_RHINITIS	Allergic rhinitis	C11: Diseases of the respiratory system	11009	359149	-0.0373	0.0792	-0.471	0.6376
Q17_CONGEN_MALFO_PULMONARY_TRICU_VALVES	Congenital malformations of pulmonary and tricuspid valves	C17: Congenital malformations	210	373043	-0.1104	0.2349	-0.4701	0.6383
N14_CHRONEPHROPATH	Chronic nephritic syndrome	C15: Diseases of the genitourinary system	1098	371635	0.0895	0.1907	0.4696	0.6386
E4_HYTHY_AI_DX	Hypothyroidism, autoimmune, DX-based	C5: Diseases of the endocrine, nutritional and metabolic	92	376788	0.0602	0.1284	0.4691	0.639
N14_POLYPFEMGEN	Polyp of the female genital tract	C15: Diseases of the genitourinary system	14324	107564	-0.0406	0.0866	-0.4686	0.6393
E4_TALL	Constitutional tall stature	C5: Diseases of the endocrine, nutritional and metabolic	126	361988	-0.0605	0.1291	-0.4685	0.6394
H7_RETINANAS	Other specified and unspecified retinal disorders	C8: Diseases of the eye and adnexa	847	344569	-0.1256	0.2683	-0.4683	0.6396
H8_PERCHRONDR	Perichondritis of external ear	C9: Diseases of the ear and mastoid process	431	367005	0.4248	0.9082	0.4678	0.6399
C3_BASAL_CELL_CARCINOMA_EXALLC	Basal cell carcinoma (controls excluding all cancers)	C3: Neoplasms from cancer register	18982	287137	-0.0236	0.0505	-0.4676	0.6401
M13_SYSTCONINOTH	Systemic disorders of connective tissue in diseases classified elsewhere	C14: Diseases of the musculoskeletal system	113	365533	0.0708	0.1517	0.4665	0.6408
J10_BRONCHIOLITIS	Acute bronchiolitis	C11: Diseases of the respiratory system	1953	356404	-0.1995	0.4286	-0.4654	0.6416
F5_INSOMNIA	Insomnia	C6: Disorders of the mental and behavioural health	4214	371145	0.0409	0.0878	0.4652	0.6418
C3_COLON_EXALLC	Malignant neoplasm of colon (controls excluding all cancers)	C3: Neoplasms from cancer register	3935	287137	0.061	0.1314	0.4646	0.6422
H8_POSTOP	Postprocedural disorders of ear and mastoid process, not elsewhere classified	C9: Diseases of the ear and mastoid process	206	331736	0.5485	1.1845	0.463	0.6433
N14_RECURANDPERHEAMATUR	Recurrent and persistent haematuria	C15: Diseases of the genitourinary system	216	371635	-0.0798	0.1726	-0.4624	0.6438
F5_HYPERSOMNIA	Hypersomnia	C6: Disorders of the mental and behavioural health	373	371145	0.0588	0.1276	0.4611	0.6448
DM_RET_VEIN_OCCLU	Retinal vein occlusion (central or branch)	C5: Diseases of the endocrine, nutritional and metabolic	775	308633	0.0639	0.1386	0.4609	0.6449
G6_ENCEPATH	Encephalopathy	C7: Diseases of the nervous system	249	350251	-0.3215	0.7029	-0.4574	0.6474
C3_MENINGIOMA_EXALLC	Brain meningioma (controls excluding all cancers)	C3: Neoplasms from cancer register	1237	286377	0.0542	0.1188	0.4566	0.6479
Q17_OTHER_CONGEN_MALFO_SKULL_FACE_BONES	Other congenital malformations of skull and face bones	C17: Congenital malformations	85	374712	-0.0892	0.1962	-0.4546	0.6494
AB1_WHOOPCOUGH	Whooping cough	C1: Diseases of certain infectious and parasitic	147	332343	0.2258	0.4997	0.4519	0.6514
H7_RETINASEPAR	Separation of retinal layers (serosa)	C8: Diseases of the eye and adnexa	1068	344569	0.057	0.1264	0.4513	0.6518
F5_BULIMIA	Bulimia nervosa (incl. atypical)	C6: Disorders of the mental and behavioural health	1028	366876	-0.0662	0.1471	-0.4502	0.6526
D3_ANAEMIA_IRONDEF_NAS	Other and unspecified iron deficiency	C4: Diseases of the blood and immune mechanism	10208	360528	0.0495	0.1101	0.4495	0.6531
C3_BRAIN_EXALLC	Malignant neoplasm of brain (controls excluding all cancers)	C3: Neoplasms from cancer register	764	287137	-0.0739	0.1645	-0.4493	0.6532
H8_MYRINGCHRON	Chronic myringitis	C9: Diseases of the ear and mastoid process	106	352571	0.0712	0.1585	0.4489	0.6535
K11_MN_PROGN_INCLAVO	Mandibular prognathia , including avohilmo	C12: Diseases of the digestive system	347	376930	-0.1127	0.2513	-0.4482	0.654
CD2_BENIGN_BONE_LOWER_JAW	Benign neoplasm: Lower jaw bone	C2: Neoplasms from hospital discharges	114	377163	-0.0682	0.1525	-0.4476	0.6545
F5_PERSMOOD	Persistent mood disorders	C6: Disorders of the mental and behavioural health	6756	329192	0.0303	0.0677	0.4469	0.655
H7_EYEOTH	Other disorders of eye and adnexa	C8: Diseases of the eye and adnexa	4023	373254	0.1009	0.2267	0.4453	0.6561
AB1_PROTOZOAL	Protozoal diseases	C1: Diseases of certain infectious and parasitic	663	376614	0.0887	0.1996	0.4444	0.6568
KRA_PSY_DEMENTIA_EXMORE	Any dementia (more control exclusions)	C6: Disorders of the mental and behavioural health	14367	277526	-0.0422	0.0951	-0.444	0.6571
C3_COLORECTAL_ADENO_EXALLC	Colorectal adenocarcinoma (controls excluding all cancers)	C3: Neoplasms from cancer register	5378	287137	0.0398	0.0898	0.4437	0.6573
N14_RENALTUBULOOTH	Other renal tubulo-interstitial diseases	C15: Diseases of the genitourinary system	663	338942	0.0586	0.1324	0.4426	0.6581
ULCERPROCT	Ulcerative proctitis	C12: Diseases of the digestive system	1773	359927	-0.0507	0.1145	-0.4423	0.6583
N14_AMENORRHEAPRIM	Amenorrhoea	C15: Diseases of the genitourinary system	2220	107564	-0.1728	0.3922	-0.4405	0.6596
ASTHMA_OBESITY	Obesity related asthma	C11: Diseases of the respiratory system	10306	335114	0.0265	0.0601	0.4402	0.6598
CD2_BENIGN_HEMANGIOMA	Haemangioma, any site	C2: Neoplasms from hospital discharges	2292	374985	-0.066	0.1505	-0.4387	0.6609
AB1_SHIGELLOSIS	Shigellosis	C1: Diseases of certain infectious and parasitic	83	336396	0.2851	0.6517	0.4374	0.6618
L12_HYPETROPHICSCAR	Hypertrophic scar	C13: Diseases of the skin and subcutaneous tissue	1476	353088	-0.1267	0.2912	-0.4349	0.6636
G6_FEMMEPOP	Lesion of medial popliteal nerve	C7: Diseases of the nervous system	92	330377	0.0699	0.1608	0.4347	0.6638
RHEUMA_OTHER_WIDE	Other (seronegative) rheumatoid arthritis, wide	C14: Diseases of the musculoskeletal system	6153	371124	0.043	0.0989	0.4345	0.6639
E4_PARANAS	Disorders of parathyroid gland, other and/or unspecified	C5: Diseases of the endocrine, nutritional and metabolic	193	361988	0.0793	0.1829	0.4337	0.6645
H7_PRESBYOPIA	Presbyopia	C8: Diseases of the eye and adnexa	1327	361237	0.0662	0.1526	0.4336	0.6646
G6_CERCYST	Cerebral cysts	C7: Diseases of the nervous system	1567	350251	-0.1331	0.3074	-0.433	0.665
CD2_BENIGN_FEMALE_GEN_OTH	Benign neoplasm of other and unspecified female genital organs	C2: Neoplasms from hospital discharges	1151	209719	-0.0833	0.1925	-0.4325	0.6654
H7_KERATOCONUS	Hereditary corneal dystrophies	C8: Diseases of the eye and adnexa	725	357814	0.0494	0.1143	0.4323	0.6655
M13_SYNOTENDINOTH	Disorders of synovium and tendon in diseases classified elsewhere	C14: Diseases of the musculoskeletal system	529	275212	0.2123	0.4924	0.4312	0.6663
F5_ALZHDEMENT	Dementia in Alzheimer disease	C6: Disorders of the mental and behavioural health	5422	356660	0.0712	0.1655	0.4302	0.6671
C3_BASAL_CELL_CARCINOMA_INCLAVO_EXALLC	Basal cell carcinoma, including avohilmo (controls excluding all cancers)	C3: Neoplasms from cancer register	19522	286768	-0.0216	0.0503	-0.4297	0.6674
MYCOBLUNGATYPICA	Atypical mycobacterium lung infection	C11: Diseases of the respiratory system	291	365074	-0.2774	0.6462	-0.4293	0.6677
AB1_VIRAL_MENINGITIS	Viral meningitis	C1: Diseases of certain infectious and parasitic	1012	375157	0.1903	0.4436	0.4289	0.668
K11_DEPOSITS	Deposits [accretions] on teeth	C12: Diseases of the digestive system	1974	259234	0.0674	0.1572	0.4287	0.6682
C3_KIDNEY_CHROMOPHOBE_EXALLC	Chromophobe cell carcinoma of kidney (controls excluding all cancers)	C3: Neoplasms from cancer register	96	287137	-0.0864	0.2026	-0.4265	0.6697
H8_CERUMEN	Impacted cerumen	C9: Diseases of the ear and mastoid process	2253	367005	-0.0731	0.1716	-0.426	0.6701
C3_PANCREAS_EXALLC	Malignant neoplasm of pancreas (controls excluding all cancers)	C3: Neoplasms from cancer register	1416	287137	-0.3274	0.7689	-0.4258	0.6703
L12_PYODERMAGANGRENOSUM	Pyoderma gangrenosum	C13: Diseases of the skin and subcutaneous tissue	154	353088	-0.0829	0.1949	-0.4256	0.6704
O15_CONCEPT_ABNORM	Other abnormal products of conception	C16: Pregnancy, childbirth and the puerperium	11716	149622	0.0587	0.1381	0.4253	0.6706
H7_BCKRNDRETINOPAT	Background retinopathy and retinal vascular changes	C8: Diseases of the eye and adnexa	533	344569	0.1255	0.2955	0.4248	0.671
K11_HYPOPLASIA_ENAMEL_INCLAVO	Hypoplasia of dental enamel , including avohilmo	C12: Diseases of the digestive system	540	376737	0.1495	0.3526	0.424	0.6716
C3_EYE_ADNEXA_EXALLC	Malignant neoplasm of eye and adnexa (controls excluding all cancers)	C3: Neoplasms from cancer register	206	287137	0.0553	0.1306	0.4236	0.6718
D3_OTHDISLYMPHORETANDRETICULOHIST	Other specified diseases with participation of lymphoreticular and reticulohistiocytic tissue	C4: Diseases of the blood and immune mechanism	86	370400	-0.0948	0.2239	-0.4232	0.6722
M13_JUVERHEU	Juvenile rheuma	C14: Diseases of the musculoskeletal system	692	240862	-0.0511	0.121	-0.422	0.673
K11_EROSION	Erosion of teeth	C12: Diseases of the digestive system	425	259234	0.0539	0.1279	0.4218	0.6732
OSTEOPOROSIS_FRACTURE_FG	Osteoporosis with pathological fracture (FG)	C14: Diseases of the musculoskeletal system	1659	285035	0.0348	0.0828	0.4201	0.6744
CD2_UVEAMELANOMA_EXALLC	Melanoma of uvea (controls excluding all cancers)	C2: Neoplasms from hospital discharges	242	299884	-0.5457	1.301	-0.4195	0.6749
H7_CORNEALDYSTROPHY	Corneal degeneration	C8: Diseases of the eye and adnexa	297	357814	-0.1187	0.2842	-0.4178	0.6761
DM_NEPHROPATHY_EXMORE	Diabetic nephropathy (more control exclusions)	C5: Diseases of the endocrine, nutritional and metabolic	4111	308539	0.0269	0.0647	0.416	0.6774
F5_NEUROTICOTH	Other neurotic disorders	C6: Disorders of the mental and behavioural health	1533	337577	0.0582	0.1406	0.4139	0.679
K11_FIBROCHIRLIV	Fibrosis and cirrhosis of liver	C12: Diseases of the digestive system	1841	366450	0.0513	0.1241	0.4135	0.6793
L12_PSORI_GUTTATE	Guttate psoriasis	C13: Diseases of the skin and subcutaneous tissue	343	364071	-0.0543	0.1317	-0.412	0.6804
H8_TINNITUS	Tinnitus	C9: Diseases of the ear and mastoid process	7175	331736	0.0379	0.0929	0.4079	0.6833
G6_CNSOTH	Other disorders of central nervous system	C7: Diseases of the nervous system	285	350251	-0.077	0.1902	-0.4046	0.6858
CD2_BENIGN_BRAIN_INFRATENT	Benign neoplasm: Brain, infratentorial	C2: Neoplasms from hospital discharges	145	377132	0.0627	0.1556	0.403	0.6869
RHEUMA_SERONEG	Seronegative rheumatoid arthritis	C14: Diseases of the musculoskeletal system	3877	285035	0.0456	0.1131	0.4027	0.6872
E4_HYPERKALAEMIA	Hyperkalaemia	C5: Diseases of the endocrine, nutritional and metabolic	1455	324150	0.1615	0.4013	0.4023	0.6874
Z21_ASYMP_HUMAN_IMMUNODEFICIENCY_VIRUS_HIV_INFECTION_STATUS	Asymptomatic human immunodeficiency virus [HIV] infection status	C18: Other	163	365505	-0.1563	0.39	-0.4007	0.6886
CD2_BENIGN_MELANOCYTIC	Melanocytic naevi	C2: Neoplasms from hospital discharges	8900	368377	-0.0381	0.0951	-0.4006	0.6887
K11_HEPFAIL	Hepatic failure, not elsewhere classified	C12: Diseases of the digestive system	948	366450	0.1235	0.3086	0.4	0.6891
F5_SLEEPWAKE	Disorder of the sleep-wake schedule	C6: Disorders of the mental and behavioural health	410	371145	-0.0561	0.1403	-0.3997	0.6894
DM_RETINA_PROLIF	Proliferative diabetic retinopathy	C5: Diseases of the endocrine, nutritional and metabolic	9511	362581	-0.038	0.0958	-0.3969	0.6914
N14_ENDOMETRIOSIS_UTERUS	Adenomyosis (Endometriosis of uterus)	C15: Diseases of the genitourinary system	4267	107564	-0.0301	0.0759	-0.3965	0.6917
Q17_OTHER_CONGEN_MUSCULOS_DEFORMITI	Other congenital musculoskeletal deformities	C17: Congenital malformations	85	374712	-0.0756	0.1906	-0.3965	0.6917
J10_EPIGLOTTITIS	Acute epiglottitis	C11: Diseases of the respiratory system	418	308166	-0.4443	1.1209	-0.3964	0.6918
D3_HYPERSPLENISM	Hypersplenism	C4: Diseases of the blood and immune mechanism	105	370400	0.1079	0.2728	0.3956	0.6924
M13_IMPINGEMENT	Impingement syndrome of shoulder	C14: Diseases of the musculoskeletal system	8676	275212	0.0284	0.0717	0.3955	0.6925
K11_DEEP_BITE_SURGERY	Deep bite that required surgery	C12: Diseases of the digestive system	293	376984	0.0653	0.1656	0.3944	0.6933
CD2_EYE_NOS_EXALLC	Benign neoplasm: Eye, unspecified (controls excluding all cancers)	C2: Neoplasms from hospital discharges	113	299881	0.0992	0.252	0.3935	0.694
CD2_INSITU_ENDOMETRIUM_EXALLC	Carcinoma in situ of endometrium (controls excluding all cancers)	C2: Neoplasms from hospital discharges	106	167161	0.1893	0.4823	0.3926	0.6946
SLE_OTH	Other forms of systemic lupus erythematosus	C14: Diseases of the musculoskeletal system	236	376254	-0.0631	0.161	-0.3923	0.6948
E4_PRECOXCENTPUB	Precocious central puberty	C5: Diseases of the endocrine, nutritional and metabolic	171	361988	-0.0771	0.1967	-0.3921	0.695
G6_HCNP	Normal-pressure hydrocephalus	C7: Diseases of the nervous system	767	375610	-0.042	0.1073	-0.3917	0.6953
M13_TRANSSYNOVITIS	Transient synovitis	C14: Diseases of the musculoskeletal system	209	275212	0.0885	0.2261	0.3915	0.6954
K11_IMPACTED_TEETH_INCLAVO	Impacted teeth , including avohilmo	C12: Diseases of the digestive system	5435	371842	0.0443	0.1136	0.3902	0.6964
L12_DYSHIDROSIS	Dyshidrosis [pompholyx]	C13: Diseases of the skin and subcutaneous tissue	405	336589	-0.0962	0.2468	-0.39	0.6965
H7_DACRYOADENITIS	Dacryoadenitis	C8: Diseases of the eye and adnexa	198	344684	0.064	0.1644	0.3895	0.6969
L12_NAIL_LYSIS	Onycholysis	C13: Diseases of the skin and subcutaneous tissue	153	361140	0.0836	0.215	0.3889	0.6973
L12_ERYTHEMATOUSOTH	Other erythematous conditions	C13: Diseases of the skin and subcutaneous tissue	878	364583	0.6624	1.7088	0.3877	0.6983
O15_FAILED_INDUCT	Failed induction of labour	C16: Pregnancy, childbirth and the puerperium	1473	162777	-0.0607	0.157	-0.3869	0.6989
N14_ENDOMETRIOSIS_ASRM_STAGE3_4	Endometriosis ASRM stages 3,4	C15: Diseases of the genitourinary system	7574	203296	-0.0214	0.0557	-0.3841	0.7009
H7_IRIDONAS	Other and unspecified iridocyclitis	C8: Diseases of the eye and adnexa	1069	357814	-0.9618	2.5048	-0.384	0.701
KRA_PSY_CODUCTEMOT_EXMORE	Mixed disorders of conduct and emotions (more control exclusions)	C6: Disorders of the mental and behavioural health	692	277526	0.1021	0.2662	0.3836	0.7013
ARTRHO_POSTDYSENTERIC	Postdysenteric arthropathy	C14: Diseases of the musculoskeletal system	260	375119	-0.0693	0.1808	-0.3832	0.7015
N14_INFLAMMBREAST	Inflammatory disorders of breast	C15: Diseases of the genitourinary system	1668	193973	0.0539	0.1406	0.3832	0.7016
AB1_RESP_TUBERCU_CONF	Respiratory tuberculosis, bacteriologically and histologically confirmed	C1: Diseases of certain infectious and parasitic	543	374845	0.0608	0.1588	0.3829	0.7018
O15_PREG_GU_INFECT	Infections of genitourinary tract in pregnancy	C16: Pregnancy, childbirth and the puerperium	2950	179899	0.0746	0.1953	0.3818	0.7026
L12_URTICA_NAS	Other and unspecified urticaria	C13: Diseases of the skin and subcutaneous tissue	6381	364583	0.0363	0.0957	0.3792	0.7045
BRUXISM	Bruxism	C12: Diseases of the digestive system	434	376843	0.2731	0.7202	0.3791	0.7046
L12_PAPULOSQUONAS	Other and unspecified papulosquamous disorders	C13: Diseases of the skin and subcutaneous tissue	139	364071	0.0515	0.136	0.3785	0.7051
J10_TONSILLECTOMY	Tonsillectomy	C11: Diseases of the respiratory system	27449	349828	-0.0246	0.0651	-0.3777	0.7056
RX_ASTMA_BIOL	Biological medicines for asthma	C11: Diseases of the respiratory system	175	377102	-0.2292	0.6068	-0.3777	0.7057
L12_PEMPHIGUS	Pemphigus	C13: Diseases of the skin and subcutaneous tissue	162	375767	0.5163	1.3702	0.3768	0.7063
J10_ARDS	Adult respiratory distress syndrome	C11: Diseases of the respiratory system	328	372077	0.1573	0.4197	0.3746	0.7079
H7_BINODISTOTH	Other disorders of binocular vision	C8: Diseases of the eye and adnexa	327	360091	-0.0741	0.1984	-0.3737	0.7086
CD2_BENIGN_MELANOCYTIC_NOS	Melanocytic naevi, other sites/unspecified	C2: Neoplasms from hospital discharges	1992	375285	-0.0505	0.1352	-0.3733	0.7089
E4_AMYLNAS	Amyloidosis, other/unspecified	C5: Diseases of the endocrine, nutritional and metabolic	413	324150	-0.0832	0.223	-0.3734	0.7089
N14_OVAR_HYPERSTIM	Ovarian hyperstimulation (induction)	C15: Diseases of the genitourinary system	436	197728	0.0794	0.2132	0.3725	0.7095
N14_SALPHOOPH	Salpingitis and oophoritis	C15: Diseases of the genitourinary system	5768	188295	0.0356	0.0958	0.3719	0.71
K11_JAWS	Other diseases of jaws	C12: Diseases of the digestive system	1958	259234	0.1131	0.3044	0.3715	0.7103
CD2_BENIGN_LIPO_SKIN_HEADFACENECK	Benign lipomatous neoplasm of skin and subcutaneous tissue of head, face and neck	C2: Neoplasms from hospital discharges	1745	375532	-0.0804	0.2173	-0.37	0.7114
E4_DM2OPTH	Type 2 diabetes with ophthalmic complications	C5: Diseases of the endocrine, nutritional and metabolic	4172	308280	0.0221	0.0601	0.3678	0.7131
N14_FITUB	Female infertility, tubal origin	C15: Diseases of the genitourinary system	1483	107564	0.1278	0.348	0.3674	0.7133
K11_OTHAPPEND	Other diseases of appendix	C12: Diseases of the digestive system	303	346283	0.1724	0.4725	0.3648	0.7153
DRUGADVERS_GOUT	Drug-induced gout	C14: Diseases of the musculoskeletal system	121	377156	0.0777	0.2134	0.3641	0.7158
L12_LYMPHADENITIS	Acute lymphadenitis	C13: Diseases of the skin and subcutaneous tissue	1812	355969	0.0675	0.1863	0.3621	0.7173
O15_DELIV_MULTIP	Multiple delivery	C16: Pregnancy, childbirth and the puerperium	2342	92306	-0.529	1.4657	-0.3609	0.7182
C3_CANCER_EXALLC	Malignant neoplasm (controls excluding all cancers)	C3: Neoplasms from cancer register	77325	287137	0.0216	0.0602	0.3597	0.7191
F5_MENTORG	Other mental disorders due to brain damage and dysfunction and to physical disease	C6: Disorders of the mental and behavioural health	3023	356660	-0.3205	0.8945	-0.3583	0.7201
HERING_UNILATERAL	Inguinal hernia, unilateral	C12: Diseases of the digestive system	705	322586	0.0588	0.1646	0.3571	0.721
C3_HYPOPHARYNX_EXALLC	Malignant neoplasm of hypopharynx (controls excluding all cancers)	C3: Neoplasms from cancer register	88	287137	0.1068	0.2998	0.3563	0.7216
H8_OTHEREAR	Other disorders of ear	C9: Diseases of the ear and mastoid process	45541	331736	0.0216	0.0608	0.3559	0.7219
C3_NASAL_CAVITY_SINUSES_EXALLC	Malignant neoplasm of nasal cavity and sinuses (controls excluding all cancers)	C3: Neoplasms from cancer register	149	287137	0.0528	0.1484	0.3554	0.7223
L12_HAIRCOLOUR	Hair colour and hair shaft abnormalities	C13: Diseases of the skin and subcutaneous tissue	113	361140	0.1134	0.32	0.3543	0.7231
PHLEBI_THROMBOP_OTHER_DEEP_VESSE_LOWER_EXTREMITI	Phlebitis and thrombophlebitis of other deep vessels of lower extremities, drug-induced	C10: Diseases of the circulatory system	86	377191	-0.0565	0.1601	-0.3529	0.7242
H7_OPTICDISCOTH	Other disorders of optic disc	C8: Diseases of the eye and adnexa	292	374574	-0.0683	0.1935	-0.3527	0.7243
K11_CROSSBITE	Crossbite	C12: Diseases of the digestive system	1678	375599	0.0503	0.143	0.3518	0.725
I9_THROMBICV	Nonpyogenic thrombosis of intracranial venous system	C10: Diseases of the circulatory system	231	342673	0.0686	0.1957	0.3506	0.7259
ALCOPANCCHRON	Alcohol-induced chronic pancreatitis	C18: Other	1794	375483	-0.0475	0.1358	-0.3494	0.7268
U22_COVID19_CONFIRMED	Covid-19 confirmed case	C18: Other	1725	375552	-0.0432	0.1241	-0.348	0.7278
H7_GLAUCCLOSEPRIM	Primary angle-closure glaucoma	C8: Diseases of the eye and adnexa	1199	358375	-0.0333	0.0957	-0.3479	0.7279
I9_ARTOTH	Other diseases of arteries and capillaries	C10: Diseases of the circulatory system	2679	349539	0.1009	0.2905	0.3475	0.7283
AB1_ENTEROBIASIS	Enterobiasis	C1: Diseases of certain infectious and parasitic	98	376807	0.1324	0.3828	0.3459	0.7294
N14_FEMALE_GENITAL_HSIL	HSIL lesion of the cervix uteri, vagina or vulva	C15: Diseases of the genitourinary system	5996	204874	0.0403	0.1167	0.3458	0.7295
O15_ABORT_UNS	Unspecified abortion	C16: Pregnancy, childbirth and the puerperium	1475	149622	0.0672	0.1954	0.3438	0.731
M13_GLUTEALTEND	Gluteal tendinitis	C14: Diseases of the musculoskeletal system	854	270964	-0.0491	0.1427	-0.3438	0.731
O15_ECLAMPSIA	Eclampsia	C16: Pregnancy, childbirth and the puerperium	452	194266	0.1155	0.336	0.3437	0.7311
CD2_BENIGN_PELVIC_BONES_SACRUM_COCCYX	Benign neoplasm: Pelvic bones, sacrum and coccyx	C2: Neoplasms from hospital discharges	80	377197	-0.1473	0.4285	-0.3437	0.7311
I9_HYPTENSEC	Secondary hypertension	C10: Diseases of the circulatory system	2597	191924	0.0384	0.1118	0.3436	0.7312
ALCO_PRESCRIPTION	Use of disulfiram, acamprosate or naltrexone	C18: Other	2699	374578	0.0368	0.1071	0.3434	0.7313
L12_PEMPHIGOID_NAS	Other and unspecified pemphigoid	C13: Diseases of the skin and subcutaneous tissue	186	375767	-0.0492	0.1441	-0.3417	0.7326
I9_CARDMYOALC	Alcoholic cardiomyopathy	C10: Diseases of the circulatory system	124	371403	0.0782	0.2291	0.3415	0.7327
C3_COLORECTAL_EXALLC	Colorectal cancer (controls excluding all cancers)	C3: Neoplasms from cancer register	6509	287137	0.0289	0.085	0.3399	0.7339
C3_AML_EXALLC	Acute myeloid leukaemia (controls excluding all cancers)	C3: Neoplasms from cancer register	231	287136	-0.3176	0.9366	-0.3391	0.7345
K11_PERIODONTAL_NOS	Periodontal disease, other/unspecified	C12: Diseases of the digestive system	92	289780	0.14	0.4131	0.3388	0.7348
K11_ADHE	Intestinal adhesions without obstruction	C12: Diseases of the digestive system	2370	301931	-0.0711	0.2105	-0.3379	0.7355
N14_MALEINFERT	Male infertility	C15: Diseases of the genitourinary system	1271	119297	0.0455	0.1351	0.337	0.7361
E4_DM2PERIPH	Type 2 diabetes with peripheral circulatory complications	C5: Diseases of the endocrine, nutritional and metabolic	2179	308280	0.0292	0.0867	0.3365	0.7365
N14_ABNORMALBLEED	Other abnormal uterine and caginal bleeding	C15: Diseases of the genitourinary system	10319	107564	-0.0253	0.0754	-0.3357	0.7371
F5_GENDER	Gender identity disorders	C6: Disorders of the mental and behavioural health	318	366637	-0.11	0.3285	-0.3349	0.7377
Q17_EHLER_SYNDR	Ehlers-Danlos syndrome	C17: Congenital malformations	236	377041	-0.0579	0.1738	-0.3331	0.7391
H8_OTIMEDNAS	Otitis media, unspecified	C9: Diseases of the ear and mastoid process	3511	352571	0.0405	0.1226	0.3303	0.7411
N14_CERVICAL_HSIL	HSIL lesion of the cervix uteri	C15: Diseases of the genitourinary system	5459	205411	0.0343	0.1043	0.3283	0.7427
G6_IDIOAUT	Idiopathic peripheral autonomic neuropathy	C7: Diseases of the nervous system	89	376728	-0.2383	0.7263	-0.3281	0.7428
F5_PHYSBEHOTH	Unspecified behavioural syndromes associated with physiological disturbances and physical factors +Physiological and behavioural factors associated with disorders of diseases classified elsewhere	C6: Disorders of the mental and behavioural health	471	366876	-0.0414	0.1266	-0.3273	0.7434
E4_HYPERLIPMIX	Mixed hyperlipidaemia	C5: Diseases of the endocrine, nutritional and metabolic	1084	324150	0.0386	0.1181	0.3271	0.7436
G6_MYOPOTHUNS	Other and unspecified myopathies	C7: Diseases of the nervous system	2313	373848	-0.0753	0.2305	-0.3267	0.7439
M13_ANKLEFOOT	Other acquired deformities of ankle and foot	C14: Diseases of the musculoskeletal system	207	240862	-0.0467	0.1434	-0.3258	0.7446
C3_RENAL_PELVIS_EXALLC	Malignant neoplasm of renal pelvis (controls excluding all cancers)	C3: Neoplasms from cancer register	125	287137	-0.0928	0.286	-0.3246	0.7455
SCND_OTH_COXARTHROSIS	Other secondary coxarthrosis	C14: Diseases of the musculoskeletal system	856	355023	-0.0531	0.1638	-0.3242	0.7458
L12_DERMATHERP	Dermatitis herpetiformis	C13: Diseases of the skin and subcutaneous tissue	483	375767	-0.0683	0.211	-0.3236	0.7462
K11_ORAL_LICHEN_PLANUS	Oral lichen ruber planus	C12: Diseases of the digestive system	510	376767	0.0431	0.1332	0.3234	0.7464
APPENDACUT_NOCOMPLIC	Acute appendicitis, no complications	C12: Diseases of the digestive system	21998	346283	0.0242	0.075	0.3228	0.7468
N14_NEPHROTICSYND	Nephrotic syndrome	C15: Diseases of the genitourinary system	853	371635	0.0744	0.2314	0.3217	0.7477
D3_ACQHAEMOLYTICANAEMIA	Acquired haemolytic anaemia	C4: Diseases of the blood and immune mechanism	606	376439	0.1137	0.3535	0.3216	0.7478
T1D_WIDE2	Type 1 diabetes, wide definition, subgroup 2	C5: Diseases of the endocrine, nutritional and metabolic	500	304457	-0.0382	0.119	-0.3208	0.7484
M13_SPONDYLINFLAMNAS	Other specified/unspecified inflammatory spondylopathies	C14: Diseases of the musculoskeletal system	1448	270964	0.0797	0.2496	0.3194	0.7494
M13_OSTEOPOROSIS	Osteoporosis	C14: Diseases of the musculoskeletal system	7300	358014	0.0253	0.0794	0.3194	0.7494
N14_ORHCEPINDIDYMITIS	Orchitis and epididymitis	C15: Diseases of the genitourinary system	2688	119297	-0.0494	0.155	-0.319	0.7497
AB1_ANOGENITAL_HERPES_SIMPLEX	Anogenital herpesviral [herpes simplex] infection	C1: Diseases of certain infectious and parasitic	1812	366340	0.0293	0.0922	0.3183	0.7503
N14_SPERMATOCELE	Spermatocele	C15: Diseases of the genitourinary system	2214	119297	0.0265	0.0833	0.3174	0.7509
H8_PERFORATION	Perforation of tympanic membrane	C9: Diseases of the ear and mastoid process	2814	352571	0.0263	0.0829	0.3175	0.7509
H8_MED_SUPP	Suppurative and unspecified otitis media	C9: Diseases of the ear and mastoid process	14406	352571	0.023	0.0727	0.3166	0.7516
I9_OTHINTRACRA	Other intracranial haemorrhages	C10: Diseases of the circulatory system	768	342673	-0.076	0.2408	-0.3157	0.7522
CD2_BENIGN_ENDOCRINE_NOS	Benign neoplasm: Endocrine gland, other/unspecified	C2: Neoplasms from hospital discharges	93	377184	-0.3316	1.0505	-0.3157	0.7523
E4_VIT_D_DEF	Vitamin D deficiency	C5: Diseases of the endocrine, nutritional and metabolic	426	354812	0.0875	0.2803	0.3123	0.7548
CD2_BENIGN_PHARYNX_NOS	Benign neoplasm: Pharynx, unspecified	C2: Neoplasms from hospital discharges	182	377095	-0.0476	0.1523	-0.3123	0.7548
CHRONOTH	Other Crohn's disease	C12: Diseases of the digestive system	2098	359927	-0.0259	0.0833	-0.3111	0.7557
F5_ADHD	Disturbance of activity and attention	C6: Disorders of the mental and behavioural health	2340	371117	0.0414	0.1334	0.3103	0.7563
H7_ANISOMETROPIA	Anisometropia and aniseikonia	C8: Diseases of the eye and adnexa	793	361237	0.1127	0.3641	0.3096	0.7568
K11_RESORBTION	Pathological resorption of teeth	C12: Diseases of the digestive system	154	259234	0.3013	0.977	0.3084	0.7578
F5_MILDRET	Mild mental retardation	C6: Disorders of the mental and behavioural health	733	376064	0.0924	0.3002	0.3079	0.7581
F5_ANXIETY	Other anxiety disorders	C6: Disorders of the mental and behavioural health	16887	337577	0.0161	0.0525	0.3055	0.76
H7_RETINOCHISISCYST	Retinoschisis and retinal cysts	C8: Diseases of the eye and adnexa	579	344569	-0.0837	0.2743	-0.305	0.7603
CD2_BENIGN_PROSTATE	Benign neoplasm: Prostate	C2: Neoplasms from hospital discharges	171	166236	0.0692	0.2273	0.3044	0.7609
M13_FOREIGNBODY	Residual foreign body in soft tissue	C14: Diseases of the musculoskeletal system	1368	275212	-0.0631	0.2091	-0.3018	0.7628
M13_BEHCET	Behçet disease	C14: Diseases of the musculoskeletal system	85	365533	0.0394	0.131	0.3007	0.7636
F5_SCHIZOAFF	Schizoaffective disorder	C6: Disorders of the mental and behavioural health	2742	364160	-0.0463	0.1544	-0.3001	0.7641
T1D_STRICT2	Type 1 diabetes, strict definition, subgroup 2	C5: Diseases of the endocrine, nutritional and metabolic	97	304412	0.1942	0.6473	0.3	0.7642
P16_FEEDI_PROBL_NEWBO	Feeding problems of newborn	C18: Other	108	377021	-0.1043	0.3486	-0.2992	0.7648
L12_NECROLIPOIDIC	Necrobiosis lipoidica, not elsewhere classified	C13: Diseases of the skin and subcutaneous tissue	161	353088	0.064	0.2148	0.2981	0.7657
C3_BREAST_ERPLUS_EXALLC	Malignant neoplasm of breast, HER-positive (controls excluding all cancers)	C3: Neoplasms from cancer register	9698	167017	0.0186	0.0626	0.2967	0.7667
H7_OTHENDOPHTHALMITIS	Other endophthalmitis	C8: Diseases of the eye and adnexa	136	361552	0.1172	0.3953	0.2965	0.7668
L12_PRURIGONAS	Other prurigo	C13: Diseases of the skin and subcutaneous tissue	283	336589	0.1017	0.3447	0.295	0.768
KRA_PSY_SLEEP_NONORG_EXMORE	Nonorganic sleeping disorders (more control exclusions)	C6: Disorders of the mental and behavioural health	5254	277526	0.0262	0.0893	0.2934	0.7692
CD2_BENIGN_FLOOROFMOUTH	Benign neoplasm: Floor of mouth	C2: Neoplasms from hospital discharges	91	377186	0.0397	0.1356	0.2926	0.7698
O15_PRETERM	Preterm labour and delivery	C16: Pregnancy, childbirth and the puerperium	8507	162777	0.0298	0.1023	0.2909	0.7711
G6_DYSTON	Dystonia	C7: Diseases of the nervous system	1500	367444	0.0374	0.1286	0.2908	0.7712
N14_OTHNONINFVULV	Other noninflammatory disorders of vulva and perineum	C15: Diseases of the genitourinary system	2660	107564	0.1166	0.4014	0.2904	0.7715
CD2_BENIGN_CONNSOFT_UPPERLIMB	Benign neoplasm: Connective and other soft tissue of upper limb, including shoulder	C2: Neoplasms from hospital discharges	1156	376121	0.0757	0.2608	0.2902	0.7717
AB1_OTHER_CESTODE	Other cestode infections	C1: Diseases of certain infectious and parasitic	94	376807	0.1011	0.3487	0.2899	0.7719
H7_RETINALDETACHOTH	Other, unspecified and serous retinal detachments	C8: Diseases of the eye and adnexa	765	344569	-0.1494	0.5163	-0.2894	0.7723
G6_POSTVIRFAT	Postviral fatigue syndrome	C7: Diseases of the nervous system	169	350251	-0.0513	0.1785	-0.2877	0.7736
M13_MUSCLEATROPH	Muscle wasting and atrophy, not elsewhere classified	C14: Diseases of the musculoskeletal system	163	275212	-0.0483	0.1682	-0.2871	0.774
SLE_FG	SLE (Finngen)	C14: Diseases of the musculoskeletal system	1023	281127	0.029	0.1013	0.2857	0.7751
D3_HEREDOTHCLOFACTORS	Hereditary deficiency of other clotting factors	C4: Diseases of the blood and immune mechanism	216	371504	0.1418	0.4978	0.2849	0.7757
O15_HAEMORRH_EARLY_PREG	Haemorrhage in early pregnancy	C16: Pregnancy, childbirth and the puerperium	9433	179899	-0.0283	0.0996	-0.2844	0.7761
K11_PULPITIS_3	Dental pulpitis 3	C12: Diseases of the digestive system	4261	373016	0.036	0.1268	0.2838	0.7766
O15_ABORT_OTHER	Other abortion	C16: Pregnancy, childbirth and the puerperium	222	149622	-0.0544	0.1926	-0.2821	0.7778
L12_XEROSCUT	Xerosis cutis	C13: Diseases of the skin and subcutaneous tissue	326	353088	-0.1602	0.5708	-0.2806	0.779
O15_POOR_FETGRO	Poor fetal growth	C16: Pregnancy, childbirth and the puerperium	3558	207312	-0.03	0.1074	-0.279	0.7802
O15_GESTAT_HYPERT	Gestational [pregnancy-induced] hypertension	C16: Pregnancy, childbirth and the puerperium	8502	194266	-0.0176	0.063	-0.2785	0.7806
E4_DIABINSIPIDUS	Diabetes insipidus	C5: Diseases of the endocrine, nutritional and metabolic	245	361988	-0.0617	0.2216	-0.2785	0.7807
F5_MODRET	Moderate mental retardation	C6: Disorders of the mental and behavioural health	172	376064	0.0771	0.2773	0.278	0.781
AB1_OTHER_CONDITIONS	Human immunodeficiency virus [HIV] disease resulting in other conditions	C1: Diseases of certain infectious and parasitic	459	376773	-0.0665	0.2394	-0.2777	0.7812
O15_LABOUR_OBSTR_OTHER	Other obstructed labour	C16: Pregnancy, childbirth and the puerperium	2223	162777	-0.0295	0.1068	-0.2759	0.7826
CD2_LYMPHOID_LEUKAEMIA_EXALLC	Lymphoid leukaemia (controls excluding all cancers)	C2: Neoplasms from hospital discharges	1493	299952	-0.0359	0.1309	-0.2747	0.7836
H8_SUP_ACUTE	Acute suppurative otitis media	C9: Diseases of the ear and mastoid process	9850	352571	-0.0233	0.0852	-0.2737	0.7843
C3_RECTUM_ADENO_MUCINO_EXALLC	Adenocarcinoma, papilloma adenocarcinoma and mucinous carcinomas of rectum (controls excluding all cancers)	C3: Neoplasms from cancer register	2437	287137	-0.0263	0.0963	-0.2732	0.7847
K11_HYPOPLASIA_ENAMEL_PRENATAL_INCLAVO	Hypoplasia of dental enamel, prenatal , including avohilmo	C12: Diseases of the digestive system	94	377183	-0.0546	0.2	-0.2732	0.7847
E4_CARBONAS	Disorder of carbohydrate metabolism, other/unspecified	C5: Diseases of the endocrine, nutritional and metabolic	84	324150	-0.0326	0.1198	-0.2724	0.7853
N14_CERVICAL_DYSPLASIA_NOS	Dysplastic lesion of unknown severity of the cervix uteri	C15: Diseases of the genitourinary system	242	210628	0.0488	0.18	0.2714	0.7861
AB1_OTHER_SPIROCHAETAL	Other spirochaetal diseases	C1: Diseases of certain infectious and parasitic	2292	374985	0.0435	0.1622	0.268	0.7887
Q17_CONGEN_MALFO_MUSCULOS_SYSTEM_NOT_ELSEW_CLASSIFIED	Congenital malformations of the musculoskeletal system, not elsewhere classified	C17: Congenital malformations	354	374712	0.0548	0.205	0.2676	0.789
G6_ALZHEIMER	Alzheimer disease	C7: Diseases of the nervous system	9301	367976	0.0379	0.1417	0.2674	0.7892
O15_DELIV_SPONT	Single spontaneous delivery	C16: Pregnancy, childbirth and the puerperium	106627	92306	-0.0165	0.0619	-0.2673	0.7892
D3_HEREDHYPOGAMMA	Hereditary hypogammaglobulinemia	C4: Diseases of the blood and immune mechanism	99	371255	-0.0496	0.1856	-0.2673	0.7892
J10_PNEUMOHAEM	Pneumonia due to Haemophilus influenzae	C11: Diseases of the respiratory system	87	314673	0.5038	1.8921	0.2662	0.79
SPONDYLOARTHRITIS	Spondyloarthritis	C11: Diseases of the respiratory system	6333	341455	0.027	0.1016	0.2655	0.7906
CD2_BENIGN_BREAST	Benign neoplasm of breast	C2: Neoplasms from hospital discharges	3574	207296	0.0261	0.0982	0.2654	0.7907
K11_APPENDOTH	Other appendicitis	C12: Diseases of the digestive system	2545	346283	-0.045	0.1698	-0.2652	0.7908
H8_HL_SEN_NAS	Sensorineural hearing loss	C9: Diseases of the ear and mastoid process	32487	331736	0.0159	0.0603	0.264	0.7918
H7_COULOURVISDEF	Colour vision deficiencies	C8: Diseases of the eye and adnexa	109	360091	0.1059	0.4025	0.263	0.7926
H7_CONJUVASC	Other conjunctival vascular disorders and cysts	C8: Diseases of the eye and adnexa	585	345122	-0.0439	0.1683	-0.261	0.7941
CD2_BENIGN_TESTIS	Benign neoplasm: Testis	C2: Neoplasms from hospital discharges	108	166299	-0.0543	0.2088	-0.2602	0.7947
K11_ABRASION	Abrasion of teeth	C12: Diseases of the digestive system	149	259234	-0.0291	0.112	-0.2596	0.7952
D3_COAGOTHER	Other coagulation defects	C4: Diseases of the blood and immune mechanism	1904	371504	0.0365	0.1409	0.259	0.7956
F5_SEXDYS	Sexual dysfunction	C6: Disorders of the mental and behavioural health	326	366876	-0.0814	0.3153	-0.2582	0.7962
L12_OTHERBULL	Other and unspecified bullous disorders	C13: Diseases of the skin and subcutaneous tissue	242	375767	-0.075	0.2913	-0.2576	0.7967
N14_ENDOMETRIOSIS_ASRM_STAGE1_2	Endometriosis ASRM stages 1,2	C15: Diseases of the genitourinary system	5769	205101	-0.0169	0.0657	-0.2574	0.7969
DRUGADVERS_CATAR	Drug-induced cataract	C8: Diseases of the eye and adnexa	621	376656	0.3326	1.2964	0.2566	0.7975
L12_CUTLAXSEN	Cutis laxa senilis	C13: Diseases of the skin and subcutaneous tissue	184	364831	-0.0525	0.205	-0.2561	0.7979
K11_GALLBLAOTH	Other diseases of gallbladder	C12: Diseases of the digestive system	1200	330903	0.0664	0.2615	0.2541	0.7994
CD2_INSITU_COLON_EXALLC	Carcinoma in situ of colon (controls excluding all cancers)	C2: Neoplasms from hospital discharges	124	287092	-0.4545	1.7961	-0.2531	0.8002
H8_DISCON	Discontinuity and dislocation of ear ossicles	C9: Diseases of the ear and mastoid process	126	352571	0.1139	0.4522	0.2518	0.8012
Q17_CONGEN_ICHTHYOSIS	Congenital ichthyosis	C17: Congenital malformations	89	374727	-0.0313	0.1246	-0.2513	0.8016
G6_HCOTHUNS	Other and unspecified hydrocephalus	C7: Diseases of the nervous system	393	375610	-0.0473	0.1883	-0.251	0.8018
L12_BULLOTH	Other bullous disorders	C13: Diseases of the skin and subcutaneous tissue	710	375767	-0.0681	0.2729	-0.2497	0.8028
AB1_ZOSTER	Zoster [herpes zoster]	C1: Diseases of certain infectious and parasitic	4973	362997	0.0413	0.1656	0.2497	0.8029
ASTHMA_CHILD_EXMORE	Childhood asthma (age<16) (more control exclusions)	C11: Diseases of the respiratory system	5865	202399	0.0181	0.0727	0.2492	0.8032
H8_EXT_NAS	Otitis externa, unspecified	C9: Diseases of the ear and mastoid process	2934	367005	0.0261	0.1055	0.2476	0.8045
CD2_BENIGN_RECTOSIGMOID_JUNC	Benign neoplasm: Rectosigmoid junction	C2: Neoplasms from hospital discharges	982	376295	-0.1366	0.5523	-0.2473	0.8047
G6_MS	MS-disease / Multiple Sclerosis	C7: Diseases of the nervous system	2182	373987	0.0213	0.0873	0.2444	0.8069
H7_MYOPIA	Myopia	C8: Diseases of the eye and adnexa	3534	361237	-0.0196	0.0806	-0.2437	0.8075
I9_HEARTFAIL_AND_HYPERTCARDIOM	Heart failure and hypertrophic cardiomyopathy	C10: Diseases of the circulatory system	432	376233	0.0701	0.2882	0.2433	0.8077
C3_SQUOMOUS_CELL_CARCINOMA_SKIN_EXALLC	Squamous cell neoplasms and carcinomas of the skin (controls excluding all cancers)	C3: Neoplasms from cancer register	3251	287137	-0.0222	0.0914	-0.2433	0.8078
H7_STENOLACRI	Stenosis and insufficiency of lacrimal passages	C8: Diseases of the eye and adnexa	2653	344684	0.0372	0.1535	0.2424	0.8085
C3_RECTUM_EXALLC	Malignant neoplasm of rectum (controls excluding all cancers)	C3: Neoplasms from cancer register	2361	287137	-0.0229	0.0945	-0.2421	0.8087
CD2_BENIGN_LIP	Benign neoplasm: Lip	C2: Neoplasms from hospital discharges	589	376688	-0.0735	0.3039	-0.242	0.8088
CHIRHEP_NAS	Cirrhosis of liver, NAS	C12: Diseases of the digestive system	1142	373307	-0.0373	0.1545	-0.2412	0.8094
M13_SHORTACHILLES	Short Achilles tendon (acquired)	C14: Diseases of the musculoskeletal system	652	275212	0.0485	0.2023	0.24	0.8103
G6_MYONEUOTHUNS	Other and unspecified myoneural disorders	C7: Diseases of the nervous system	98	373848	0.0806	0.3363	0.2397	0.8106
AB1_STREPTSTAPHYCOCC_INOTHER	Streptococcus and staphylococcus as the cause of diseases classified to other chapters	C1: Diseases of certain infectious and parasitic	151	374686	-0.3881	1.625	-0.2388	0.8112
CD2_BENIGN_LIVER	Benign neoplasm: Liver	C2: Neoplasms from hospital discharges	491	376786	-0.0401	0.1678	-0.2388	0.8113
H7_RETINOPATHYDIAB_BKG_SEVERE	Severe diabetic background retinopathy	C8: Diseases of the eye and adnexa	816	344569	0.0268	0.1132	0.2363	0.8132
N14_FEMALEINFERT	Female infertility	C15: Diseases of the genitourinary system	13142	107564	-0.021	0.089	-0.2362	0.8133
M13_NECROFASC	Necrotizing fasciitis	C14: Diseases of the musculoskeletal system	101	275212	0.05	0.2118	0.2361	0.8134
G6_HERATAXIA	Hereditary ataxia	C7: Diseases of the nervous system	339	376185	0.0623	0.2656	0.2348	0.8144
K11_CD_STRICT2	Crohn disease (strict definition, require KELA, min 2 HDR)	C12: Diseases of the digestive system	1665	375445	0.02	0.0855	0.2341	0.8149
H7_CONJUNCTDEGDEPOT	conjunctival degenerations and deposits	C8: Diseases of the eye and adnexa	575	345122	0.0702	0.3003	0.2337	0.8152
K11_OTHABDHER	Other and unspecified abdominal hernia	C12: Diseases of the digestive system	1088	322586	-0.0381	0.1634	-0.2333	0.8155
N14_HYDROCELE	Hydrocele	C15: Diseases of the genitourinary system	5221	119297	0.0207	0.0888	0.2329	0.8158
H8_VERTIGOCENT	Vertigo of central origin	C9: Diseases of the ear and mastoid process	388	359094	0.1162	0.5006	0.2321	0.8165
L12_ATROPHICSKINNAS	Other and unspecified atrophic disorders of skin	C13: Diseases of the skin and subcutaneous tissue	115	353088	0.0326	0.1422	0.229	0.8189
M13_RUPTUREMUSC	Other rupture of muscle	C14: Diseases of the musculoskeletal system	148	275212	0.0624	0.2725	0.2288	0.819
N14_UTER_POLYP	Uterine polyps	C15: Diseases of the genitourinary system	2871	107564	0.0445	0.1949	0.2283	0.8194
E4_AROMAMINO	Disorders of aromatic amino-acid metabolism	C5: Diseases of the endocrine, nutritional and metabolic	93	324150	-0.0391	0.173	-0.2259	0.8213
AB1_SCARLET_FEVER	Scarlet fever	C1: Diseases of certain infectious and parasitic	186	332343	-0.0471	0.2084	-0.2258	0.8214
CD2_INSITU_CERVIX_UTERI_EXALLC	Carcinoma in situ of cervix uteri (controls excluding all cancers)	C2: Neoplasms from hospital discharges	2236	165401	-0.049	0.2179	-0.2248	0.8221
H7_HYPERMETRO	Hypermetropia	C8: Diseases of the eye and adnexa	1734	361237	0.0545	0.2428	0.2245	0.8224
AB1_MUMPS	Mumps	C1: Diseases of certain infectious and parasitic	744	367472	0.0761	0.3412	0.2232	0.8234
ERECTILE_DYSFUNCTION	Erectile dysfunction	C6: Disorders of the mental and behavioural health	2205	164104	-0.0237	0.1067	-0.2222	0.8241
K11_MISS_TEETH_ACCID_EXTR_PAROD	Missing teeth due to accident, extraction or parodontitis	C12: Diseases of the digestive system	3291	259234	0.051	0.23	0.2217	0.8245
ANOSMIA	Anosmia	C6: Disorders of the mental and behavioural health	748	88536	0.0377	0.1702	0.2213	0.8248
I9_STR_EMBOLIC_WITH_FLIMMER	Embolic stroke with flimmer	C10: Diseases of the circulatory system	679	331511	0.0502	0.2287	0.2194	0.8264
L12_EXFOLIATIVE	Exfoliative dermatitis	C13: Diseases of the skin and subcutaneous tissue	298	336589	-0.0557	0.2557	-0.218	0.8275
Q17_CONOTR_DEFEC	Conotruncal defects	C17: Congenital malformations	375	376902	0.0351	0.1612	0.2178	0.8276
CD2_BENIGN_EYE	Benign neoplasm of eye and adnexa	C2: Neoplasms from hospital discharges	2555	374722	-0.0907	0.4177	-0.2172	0.8281
K11_DISTAL_BITE_INCLAVO	Distal bite , including avohilmo	C12: Diseases of the digestive system	771	376506	-0.0359	0.1655	-0.217	0.8282
Q17_CONGEN_MALFO_EAR_CAUSI_IMPAIRM_HEARING	Congenital malformations of ear causing impairment of hearing	C17: Congenital malformations	102	375350	-0.0432	0.2007	-0.2152	0.8296
ST19_TOXIC_EFFECT_ETHAN	Toxic effect of ethanol	C18: Other	1205	376072	0.1054	0.493	0.2138	0.8307
M13_DUPUTRYEN	Palmar fascial fibromatosis [Dupuytren]	C14: Diseases of the musculoskeletal system	5128	275212	-0.0166	0.078	-0.2129	0.8314
C3_MULT_MYELOMA_EXALLC	Multiple myeloma (controls excluding all cancers)	C3: Neoplasms from cancer register	585	287129	-0.0292	0.1372	-0.2129	0.8314
N14_VULVAL_HSIL	HSIL lesion of the vulva	C15: Diseases of the genitourinary system	391	210479	-0.1379	0.6486	-0.2126	0.8316
M13_PAGET	Paget disease	C14: Diseases of the musculoskeletal system	115	358014	-0.0487	0.2299	-0.212	0.8321
M13_SPINENTHES	Spinal enthesopathy	C14: Diseases of the musculoskeletal system	1145	270964	-0.0305	0.1444	-0.2113	0.8327
E4_SPHINGOLIP	Disorders of sphingolipid metabolism and other lipid storage disorders	C5: Diseases of the endocrine, nutritional and metabolic	98	324150	0.0293	0.1389	0.2106	0.8332
M13_FATIGFRACT	Fatigue fracture of vertebra	C14: Diseases of the musculoskeletal system	106	270964	0.0525	0.2497	0.2101	0.8336
M13_PLANTARFASC	Plantar fascial fibromatosis	C14: Diseases of the musculoskeletal system	2768	275212	0.0212	0.1012	0.2095	0.834
AB1_RUBELLA	Rubella [German measles]	C1: Diseases of certain infectious and parasitic	955	362997	-0.0323	0.1544	-0.2092	0.8343
C3_ASTROCYTOMA_EXALLC	Brain astrocytoma (controls excluding all cancers)	C3: Neoplasms from cancer register	84	287137	0.0522	0.2504	0.2085	0.8348
G6_ATROPHCIRCUM	Circumscribed brain atrophy	C7: Diseases of the nervous system	467	366632	-0.0388	0.1871	-0.2072	0.8358
F5_DEMNAS	Unspecified dementia	C6: Disorders of the mental and behavioural health	3994	356660	-0.0232	0.1131	-0.2052	0.8374
K11_CONSTIPATION	Constipation	C12: Diseases of the digestive system	36022	341255	-0.0133	0.0659	-0.2012	0.8405
H7_RETROBULBNEURINOTH	Retrobulbar neuritis in diseases classified elsewhere	C8: Diseases of the eye and adnexa	95	374574	-0.0361	0.1794	-0.2011	0.8407
Q17_CONGEN_DEFORMITI_HIP	Congenital deformities of hip	C17: Congenital malformations	451	374712	0.0371	0.1853	0.2004	0.8411
L12_FOREIGNBODYGRANULOMA	Foreign body granuloma of skin and subcutaneous tissue	C13: Diseases of the skin and subcutaneous tissue	87	353088	0.0264	0.132	0.2002	0.8413
K11_OTHPERITON	Other diseases of peritoneum	C12: Diseases of the digestive system	1289	374197	-0.1029	0.5154	-0.1996	0.8418
L12_URTICA_COLDHEAT	Urticaria due to cold and heat	C13: Diseases of the skin and subcutaneous tissue	209	364583	0.0735	0.3686	0.1994	0.842
POLYCYTVERA	Polycythaemia vera	C4: Diseases of the blood and immune mechanism	942	286553	0.0177	0.0891	0.1992	0.8421
MACULAR_HOLE	Macular hole	C8: Diseases of the eye and adnexa	1266	344569	0.0402	0.2023	0.1989	0.8424
Q17_OTHER_CONGEN_MALFO	Other congenital malformations	C17: Congenital malformations	2550	374727	-0.0437	0.2202	-0.1983	0.8428
TONGUEABNORMALITY	Tongue abnormality	C12: Diseases of the digestive system	1574	375703	-0.0345	0.1743	-0.1982	0.8429
P16_SLOW_FETAL_GROWTH_FETAL_MALNUTRITION	Slow fetal growth and fetal malnutrition	C18: Other	136	376684	0.0515	0.2602	0.1979	0.8431
O15_MATERN_CARE_OTHER	Maternal care for other known or suspected fetal problems	C16: Pregnancy, childbirth and the puerperium	9783	168929	0.0253	0.1278	0.1977	0.8432
O15_PREG_HYDAT	Hydatidiform mole	C16: Pregnancy, childbirth and the puerperium	374	149622	0.1064	0.5388	0.1974	0.8435
F5_DEMENTIA_INCLAVO	Dementia, including avohilmo	C6: Disorders of the mental and behavioural health	17901	359376	0.0197	0.1002	0.1969	0.8439
DM_RET_ART_OCCLU_BRANCH	Retinal artery occlusion (branch)	C5: Diseases of the endocrine, nutritional and metabolic	201	308633	0.0386	0.1972	0.1956	0.8449
J10_BRONCHNAS	Unspecified chronic bronchitis	C11: Diseases of the respiratory system	1150	311286	0.0363	0.1888	0.1923	0.8475
GENERALI_SKIN_ERUPT_DRUGS_MEDICAM	Generalized skin eruption due to drugs and medicaments	C13: Diseases of the skin and subcutaneous tissue	1051	376226	-0.0292	0.1527	-0.1912	0.8483
C3_TESTIS_NONSEMINOMA_EXALLC	Non-seminoma of testis (controls excluding all cancers)	C3: Neoplasms from cancer register	159	119948	-0.0294	0.1536	-0.1912	0.8483
DM_RETINOPATHY_EXMORE	Diabetic retinopathy (more control exclusions)	C5: Diseases of the endocrine, nutritional and metabolic	10413	308633	-0.0108	0.0571	-0.1894	0.8498
GE	Generalized epilepsy	C7: Diseases of the nervous system	1298	365534	0.0215	0.1139	0.1888	0.8502
CD2_BENIGN_EPIDIDYMIS	Benign neoplasm: Epididymis	C2: Neoplasms from hospital discharges	85	166322	0.0327	0.1738	0.1883	0.8506
M13_ANKYLOSPON_STRICT	Ankylosing spondylitis, strict definition	C14: Diseases of the musculoskeletal system	1193	374621	-0.0223	0.1184	-0.1883	0.8507
O15_MATERN_CARE	Maternal care related to the fetus and amniotic cavity and possible delivery problems	C16: Pregnancy, childbirth and the puerperium	41941	168929	-0.0185	0.0986	-0.1874	0.8513
O15_VENOUS_COMPLIC	Venous complications and haemorrhoids in the puerperium	C16: Pregnancy, childbirth and the puerperium	286	202267	0.0381	0.2041	0.1867	0.8519
CD2_BENIGN_STOMACH	Benign neoplasm: Stomach	C2: Neoplasms from hospital discharges	2658	374619	-0.1266	0.6793	-0.1863	0.8522
J10_CHRONTONSADEN	Chronic diseases of tonsils and adenoids	C11: Diseases of the respiratory system	43325	283342	0.0105	0.0564	0.186	0.8525
OSTPOPATFRCTURE_POSTEMENO	Postmenopausal osteoporosis with pathological fracture	C14: Diseases of the musculoskeletal system	1351	209313	-0.0155	0.0835	-0.1859	0.8525
J10_CHRONSINUSITIS	Chronic sinusitis	C11: Diseases of the respiratory system	16395	283342	-0.0099	0.0539	-0.1843	0.8538
N14_ENDOMETRIOSIS_PELVICPERITONEUM	Endometriosis of pelvic peritoneum	C15: Diseases of the genitourinary system	5628	107564	-0.0112	0.0613	-0.1832	0.8546
K11_BARRET	Barrett oesophagus	C12: Diseases of the digestive system	1123	320387	-0.0203	0.1116	-0.182	0.8556
D3_SARCOIDOSIS	Sarcoidosis	C4: Diseases of the blood and immune mechanism	4041	371255	-0.0146	0.0804	-0.1812	0.8562
Q17_AVSD	Atrioventricular septal defect	C17: Congenital malformations	108	377169	-0.0384	0.2152	-0.1786	0.8582
C3_RECTUM_ADENO	Adenocarcinoma and papilloma adenocarcinoma of rectum	C3: Neoplasms from cancer register	2333	374944	-0.0178	0.0998	-0.178	0.8587
H7_PERIPHRETINADEGEN	Peripheral retinal degeneration	C8: Diseases of the eye and adnexa	810	344569	0.0303	0.171	0.1774	0.8592
AB1_HIV_NOS	Unspecified human immunodeficiency virus [HIV] disease	C1: Diseases of certain infectious and parasitic	245	376773	0.4874	2.7773	0.1755	0.8607
I9_RHEUFEVWITHOUTHEART	Rheumatic fever without mention of heart involvement	C10: Diseases of the circulatory system	97	377180	0.0286	0.1638	0.1747	0.8613
O15_MATERN_CARE_DISPROP	Maternal care for known or suspected disproportion	C16: Pregnancy, childbirth and the puerperium	1203	168929	0.0214	0.123	0.1741	0.8618
L12_CORNSANDCALLOS	Corns and callosities	C13: Diseases of the skin and subcutaneous tissue	1978	353088	0.0222	0.1293	0.1717	0.8636
K11_MN_RETRGN_AND_SURG	Mandibular retrognathia AND surgery (BSSRO)	C12: Diseases of the digestive system	666	376611	-0.0246	0.1437	-0.1712	0.8641
AB1_SEXUAL_TRANSMISSION_NOS	Other predominantly sexually transmitted diseases, not elsewhere classified	C1: Diseases of certain infectious and parasitic	5753	366340	0.0388	0.2308	0.1682	0.8664
H7_APHAKIA	Aphakia	C8: Diseases of the eye and adnexa	471	312864	0.0447	0.2699	0.1656	0.8684
INCREASEDMUSCLETONE	Increased muscle tone	C18: Other	173	377104	0.5487	3.3192	0.1653	0.8687
CREST	CR(E)ST syndrome	C14: Diseases of the musculoskeletal system	369	376908	0.0553	0.3346	0.1652	0.8687
H7_EPIPHORA	Epiphora	C8: Diseases of the eye and adnexa	535	344684	-0.0261	0.1584	-0.1651	0.8689
H7_ORBITNAS	Other and unspecified disorders of orbit	C8: Diseases of the eye and adnexa	117	344684	0.0546	0.3332	0.164	0.8698
Q17_CHROMOSOMAL_ABNORMALITI_NOT_ELSEW_CLASSIFIED	Chromosomal abnormalities, not elsewhere classified	C17: Congenital malformations	469	376808	0.0277	0.1701	0.1628	0.8707
K11_ENERCOLNONINF	Noninfective enteritis and colitis	C12: Diseases of the digestive system	17350	359927	-0.009	0.0554	-0.162	0.8713
AB1_VIRAL_SKIN_MUCOUS_MEMBRANE	Viral infections characterized by skin and mucous membrane lesions	C1: Diseases of certain infectious and parasitic	14280	362997	0.0333	0.2065	0.1613	0.8719
F5_DEMENTIA	Dementia	C6: Disorders of the mental and behavioural health	16499	356660	0.0165	0.103	0.1605	0.8725
H7_OPTNEUROTH	Other disorders of optic [2nd] nerve and visual pathways	C8: Diseases of the eye and adnexa	1631	374574	-0.018	0.1126	-0.1595	0.8733
M13_MUSCONTRAC	Contracture of muscle	C14: Diseases of the musculoskeletal system	97	275212	-0.052	0.3285	-0.1584	0.8741
DM_POLYNEURO	Diabetic polyneuropathy	C5: Diseases of the endocrine, nutritional and metabolic	1048	374434	0.0333	0.2104	0.1584	0.8742
L12_APOCRINESWEAT	Apocrine sweat disorders, other sweat gland disorders	C13: Diseases of the skin and subcutaneous tissue	106	361140	0.0189	0.1197	0.1581	0.8744
D3_HAEMOLYTICANAEMIA	Haemolytic anaemias	C4: Diseases of the blood and immune mechanism	838	376439	-0.0354	0.2246	-0.1576	0.8747
N14_FEMGENPAIN	Pain and other conditions associated with female genital organs and menstrual cycle	C15: Diseases of the genitourinary system	6976	107564	0.0131	0.0831	0.1573	0.875
D3_IMMUDEFANTIBODYNAS	Other and unspecified immunodeficiencies with predominantly antibody defects	C4: Diseases of the blood and immune mechanism	336	371255	0.0215	0.138	0.1558	0.8762
E4_HYPOKALAEMIA	Hypokalaemia	C5: Diseases of the endocrine, nutritional and metabolic	3278	324150	0.019	0.1222	0.1553	0.8766
C3_FIBROSARCOMA_EXALLC	Fibrosarcoma (controls excluding all cancers)	C3: Neoplasms from cancer register	178	287137	0.0448	0.2886	0.1551	0.8767
N14_MENSIRREG	Irregular menses	C15: Diseases of the genitourinary system	17228	179322	0.0121	0.0781	0.1552	0.8767
CD2_BENIGN_MELANOCYTIC_FACE	Melanocytic naevi of other and unspecified parts of face	C2: Neoplasms from hospital discharges	1574	375703	-0.0452	0.2959	-0.1529	0.8785
M13_PREPATELLARBURSITIS	Prepatellar bursitis	C14: Diseases of the musculoskeletal system	1210	275212	0.0201	0.1313	0.1528	0.8786
O15_GESTAT_OEDEM_PREINUR	Gestational [pregnancy-induced] oedema and proteinuria without hypertension	C16: Pregnancy, childbirth and the puerperium	2616	194266	0.0204	0.1346	0.1517	0.8794
F5_OCD	Obsessive-compulsive disorder	C6: Disorders of the mental and behavioural health	1962	337577	-0.0178	0.1199	-0.1482	0.8822
F5_SOMATOFORM	Somatoform disorder	C6: Disorders of the mental and behavioural health	5164	337577	0.0136	0.0932	0.1461	0.8838
O15_FALSE_LAB	False labour	C16: Pregnancy, childbirth and the puerperium	14282	168929	0.0117	0.0801	0.1459	0.884
M13_GIANTCELL	Giant cell arteritis	C14: Diseases of the musculoskeletal system	996	365533	0.0234	0.1616	0.1448	0.8849
E4_FE_DEF	Iron deficiency	C5: Diseases of the endocrine, nutritional and metabolic	340	354812	0.0187	0.1294	0.1446	0.885
O15_LABOUR_ANEST_COMPLIC	Complications of anaesthesia during labour and delivery	C16: Pregnancy, childbirth and the puerperium	102	162777	-0.0164	0.1146	-0.143	0.8863
N14_HABITABORT	Habitual aborter	C15: Diseases of the genitourinary system	571	107564	-0.182	1.2814	-0.142	0.8871
H7_GLOBEDEGENERATED	Degenerative conditions of globe	C8: Diseases of the eye and adnexa	151	361552	-0.0222	0.1568	-0.1416	0.8874
O15_MATERN_CARE_CERVICAL_INCOMPETENCE	Maternal care for cervical incompetence	C16: Pregnancy, childbirth and the puerperium	1035	201721	-0.0176	0.1273	-0.1383	0.89
C3_DLBCL_EXALLC	Diffuse large B-cell lymphoma (controls excluding all cancers)	C3: Neoplasms from cancer register	1010	287137	-0.0251	0.1822	-0.138	0.8902
F5_GAD	Generalized anxiety disorder	C6: Disorders of the mental and behavioural health	4666	337577	0.0114	0.0824	0.1378	0.8904
N14_PROSTAOTH	Other disorders of prostate	C15: Diseases of the genitourinary system	991	119297	0.0384	0.2789	0.1376	0.8905
PD_DEMENTIA_EXMORE	Dementia due to Parkinson's disease (more control exclusions)	C7: Diseases of the nervous system	534	170667	0.0503	0.3727	0.1349	0.8927
N14_DIALYSIS	Dialysis	C15: Diseases of the genitourinary system	1004	363177	-0.019	0.1417	-0.1344	0.8931
E4_ADREMEDHYPER	Adrenomedullary hyperfunction	C5: Diseases of the endocrine, nutritional and metabolic	80	361988	-0.0228	0.1696	-0.1344	0.8931
DM_HYPOGLYC	Diabetic hypoglycemia	C5: Diseases of the endocrine, nutritional and metabolic	7332	271817	0.0111	0.0832	0.1335	0.8938
C3_STOMACH_EXALLC	Malignant neoplasm of stomach (controls excluding all cancers)	C3: Neoplasms from cancer register	1307	287137	-0.0418	0.3144	-0.133	0.8942
G6_BASDEGENOTH	Other degenerative diseases of the basal ganglia	C7: Diseases of the nervous system	296	367444	-0.0381	0.2865	-0.1329	0.8943
G6_POSTZOST	Postzoster neuralgia	C7: Diseases of the nervous system	313	330377	0.0234	0.1815	0.1287	0.8976
L12_BULLOUS	Bullous disorders	C13: Diseases of the skin and subcutaneous tissue	1510	375767	-0.0198	0.1545	-0.1285	0.8978
L12_ALOPECANDRO	Androgenic alopecia	C13: Diseases of the skin and subcutaneous tissue	195	201019	0.0158	0.1242	0.1273	0.8987
F5_PERSOTH	Other and unspecified disorders of adult personality and behaviour	C6: Disorders of the mental and behavioural health	162	366637	-0.0315	0.2521	-0.1251	0.9005
VD_SC	Vascular dementia (subcortical)	C7: Diseases of the nervous system	636	360134	-0.0178	0.1451	-0.1229	0.9022
CD2_BENIGN_MELANOCYTIC_UPPERLIMB	Melanocytic naevi of upper limb, including shoulder	C2: Neoplasms from hospital discharges	573	376704	0.0184	0.1505	0.1221	0.9028
CD2_PRIMARY_LYMPHOID_HEMATOPOIETIC_EXALLC	Primary_lymphoid and hematopoietic malignant neoplasms (controls excluding all cancers)	C2: Neoplasms from hospital discharges	7519	299952	0.0157	0.13	0.1209	0.9038
M13_DERMATOPOLYNAS	Dermatopolymyositis, unspecified	C14: Diseases of the musculoskeletal system	147	365533	-0.0245	0.2045	-0.1196	0.9048
E4_VIT_B_DEF	Deficiency of other B group vitamins	C5: Diseases of the endocrine, nutritional and metabolic	599	354812	0.0356	0.2999	0.1188	0.9055
K11_HYPERTROPHY_TONGUE_PAPILLAE	Hypertrophy of tongue papillae	C12: Diseases of the digestive system	268	377009	-0.0353	0.2974	-0.1186	0.9056
C3_TESTIS_EXALLC	Malignant neoplasm of testis (controls excluding all cancers)	C3: Neoplasms from cancer register	407	119948	-0.0278	0.2382	-0.1168	0.907
L12_CHLOASMA	Chloasma	C13: Diseases of the skin and subcutaneous tissue	95	353088	0.0274	0.2357	0.1163	0.9074
CD2_MULTIPLE_MYELOMA_PLASMA_CELL_EXALLC	Multiple myeloma and malignant plasma cell neoplasms (controls excluding all cancers)	C2: Neoplasms from hospital discharges	1249	299952	0.0156	0.1344	0.1163	0.9074
N14_ENDOMETRIOSIS	Endometriosis	C15: Diseases of the genitourinary system	15088	107564	0.0057	0.0488	0.1158	0.9078
H7_IRIDOCYCLITIS	Iridocyclitis	C8: Diseases of the eye and adnexa	7306	357814	0.0139	0.1205	0.1156	0.908
F5_KELAMENT	Kela-code for severe mental illness	C6: Disorders of the mental and behavioural health	15451	360114	-0.0082	0.0724	-0.1126	0.9103
H7_LACRIMALSYSTEM	Disorders of lacrimal system	C8: Diseases of the eye and adnexa	13326	344684	0.014	0.1262	0.1111	0.9116
D3_DEF_IIGA	Selective deficiency of immunoglobulin A [IgA]y	C4: Diseases of the blood and immune mechanism	112	371255	-0.0245	0.2226	-0.11	0.9124
FIBROLIV	Fibrosis of liver	C12: Diseases of the digestive system	146	373307	-0.023	0.2104	-0.1092	0.913
CD2_MYELOID_LEUKAEMIA_EXALLC	Myeloid leukaemia (controls excluding all cancers)	C2: Neoplasms from hospital discharges	674	299952	-0.0167	0.1536	-0.1089	0.9133
E4_DM2KETO	Type 2 diabetes with ketoacidosis	C5: Diseases of the endocrine, nutritional and metabolic	657	308280	0.0175	0.1616	0.1083	0.9138
KRA_PSY_HYPERKIN_EXMORE	Hyperkinetic disorders (more control exclusions)	C6: Disorders of the mental and behavioural health	2550	277526	0.0116	0.1083	0.1067	0.915
H8_MIDDLEMASTOID	Diseases of middle ear and mastoid	C9: Diseases of the ear and mastoid process	24706	352571	0.0069	0.0653	0.1059	0.9157
M13_ENTESOPATHYLOWNAS	Other/unspecified enthesopathies of lower limb, excluding foot	C14: Diseases of the musculoskeletal system	2066	270964	0.0173	0.1671	0.1037	0.9174
C3_NSCLC_SQUAM_EXALLC	Non-small cell lung cancer, squamous (controls excluding all cancers)	C3: Neoplasms from cancer register	1413	287137	0.0126	0.1234	0.1023	0.9185
Q17_CONGEN_MALFO_BREAST	Congenital malformations of breast	C17: Congenital malformations	420	374727	0.017	0.1677	0.1014	0.9192
E4_DMNASNOCOMP	Unspecified diabetes without complications	C5: Diseases of the endocrine, nutritional and metabolic	2855	308280	-0.0095	0.0949	-0.1004	0.92
AB1_BACT_BIR_OTHER_INF_AGENTS	Bacterial, viral and other infectious agents	C1: Diseases of certain infectious and parasitic	2591	374686	0.03	0.302	0.0993	0.9209
G6_CAUSALGIA	Causalgia	C7: Diseases of the nervous system	438	330377	0.0191	0.1924	0.0993	0.9209
Q17_OTHER_CONGEN_MALFO_SKIN	Other congenital malformations of skin	C17: Congenital malformations	1129	374727	-0.5468	5.587	-0.0979	0.922
M13_TENDOSYNOVITISNAS	Other/unspecified synovitis and tenosynovitis	C14: Diseases of the musculoskeletal system	3704	275212	-0.0265	0.2717	-0.0977	0.9222
CD2_MYELOID_LEUKAEMIA	Myeloid leukaemia	C2: Neoplasms from hospital discharges	674	376603	-0.0154	0.1581	-0.0976	0.9223
L12_LIVEDOIDVASC	Livedoid vasculitis	C13: Diseases of the skin and subcutaneous tissue	86	353088	-0.0247	0.2545	-0.0971	0.9227
M13_MEDIALEPICOND	Medial epicondylitis	C14: Diseases of the musculoskeletal system	1062	275212	0.0178	0.1843	0.0965	0.9231
N14_CALCULOWER	Calculus of lower urinary tract	C15: Diseases of the genitourinary system	1398	366693	-0.0112	0.1167	-0.0962	0.9234
L12_PIGPURPDERM	Pigmented purpuric dermatosis	C13: Diseases of the skin and subcutaneous tissue	230	353088	-0.0179	0.1868	-0.096	0.9235
H7_IRIDOCHRONIC	Chronic iridocyclitis	C8: Diseases of the eye and adnexa	1401	357814	0.0164	0.1718	0.0957	0.9238
N14_ENDOMETRIOSIS_OVARY	Endometriosis of ovary	C15: Diseases of the genitourinary system	5867	107564	0.0051	0.0561	0.0914	0.9272
C3_TONSIL_BASETONGUE	Malignant cancer of tonsil and base of tongue	C3: Neoplasms from cancer register	443	287137	0.0212	0.2336	0.0908	0.9277
CD2_BENIGN_CORPUS_UTERI	Other benign neoplasm of uterus: Corpus uteri	C2: Neoplasms from hospital discharges	177	210693	0.0267	0.2978	0.0897	0.9285
H7_CONJUNCTIVITISCHRON	Chronic conjunctivitis	C8: Diseases of the eye and adnexa	782	345122	0.0233	0.2599	0.0896	0.9286
M13_LOOSEJOINT	Loose body in joint	C14: Diseases of the musculoskeletal system	665	240862	0.0258	0.2905	0.0888	0.9292
N14_PROHERNOV	Prolapse and hernia of ovary and fallopian tube	C15: Diseases of the genitourinary system	1157	107564	-0.0171	0.1978	-0.0864	0.9312
M13_POSTOPMUSCULOSKE	Postprocedural musculoskeletal disorders, not elsewhere classified	C14: Diseases of the musculoskeletal system	1725	373303	0.0103	0.1195	0.0859	0.9315
C3_HEPATOCELLU_CARC_EXALLC	Hepatocellular carcinoma (controls excluding all cancers)	C3: Neoplasms from cancer register	453	287137	0.0161	0.1933	0.0835	0.9335
C3_CLL_EXALLC	Chronic lymphocytic leukaemia (controls excluding all cancers)	C3: Neoplasms from cancer register	624	287133	0.0137	0.1676	0.0817	0.9349
K11_INTUSS	Intussusception	C12: Diseases of the digestive system	555	301931	0.0142	0.1734	0.0816	0.935
ALLERG_ASTHMA	Allergic asthma (mode)	C11: Diseases of the respiratory system	9631	210122	0.0054	0.0659	0.0814	0.9351
O15_PUERP_ANEST_COMPL	Complications of anaesthesia during the puerperium	C16: Pregnancy, childbirth and the puerperium	91	202267	-0.0121	0.149	-0.0813	0.9352
D3_ACUTEPOSTBLEEDANAEMIA	Acute posthaemorrhagic anaemia	C4: Diseases of the blood and immune mechanism	976	362319	0.0258	0.3194	0.0809	0.9355
C3_BLADDER_EXALLC	Malignant neoplasm of bladder (controls excluding all cancers)	C3: Neoplasms from cancer register	2053	287137	0.0103	0.1272	0.081	0.9355
M13_CHURGSTRAUSS	Polyarteritis with lung involvement [Churg-Strauss]/EGPA	C14: Diseases of the musculoskeletal system	99	365533	-0.0142	0.1764	-0.0805	0.9358
PD2ND_EXMORE	Secondary parkinsonism (more control exclusions)	C7: Diseases of the nervous system	718	170667	-0.017	0.2117	-0.0804	0.9359
K11_CARIES_2	Dental caries 2	C12: Diseases of the digestive system	25095	352182	0.0106	0.1329	0.0797	0.9365
DUODENAL_ULCER_UNSPE_ACUTE_CHRONIC_WO_HAEMORRHAGE_PERFORATION	Duodenal ulcer - Unspecified as acute or chronic, without haemorrhage or perforation, drug-induced	C12: Diseases of the digestive system	106	377171	-0.0108	0.1357	-0.0797	0.9365
H7_PARASTRA4	Fourth [trochlear] nerve palsy	C8: Diseases of the eye and adnexa	571	361237	0.0306	0.3865	0.0793	0.9368
H8_HL_IDIOP	Sudden idiopathic hearing loss	C9: Diseases of the ear and mastoid process	2848	331736	-0.0242	0.3082	-0.0786	0.9373
J10_NASALPOLYP	Nasal polyp	C11: Diseases of the respiratory system	6255	283342	0.004	0.0523	0.0774	0.9383
H7_REFRAACCOMMODIS	Disorders of refraction and accommodation	C8: Diseases of the eye and adnexa	7737	361237	0.0104	0.1374	0.0761	0.9394
F5_OPIOIDS	Mental and behavioural disorders due to opioids	C6: Disorders of the mental and behavioural health	1108	370672	0.009	0.1184	0.0756	0.9397
M13_DISSYNOTENDNAS	Other specified/unspecified disorders of synovium and tendon +Other specified/unspecified bursopathies	C14: Diseases of the musculoskeletal system	1354	275212	-0.0087	0.1172	-0.0741	0.941
D3_OTHPRIMTHROMBOCYTOPENIA	Other primary thrombocytopenia	C4: Diseases of the blood and immune mechanism	88	371504	0.0168	0.2324	0.0722	0.9425
K11_HAEMORR	Haemmorrhoids and perianal venous thrombosis	C12: Diseases of the digestive system	8583	301931	-0.0047	0.0664	-0.0709	0.9435
ASTHMA_ACUTE_RESPIRATORY_INFECTIONS	Asthma-related acute respiratory infections	C11: Diseases of the respiratory system	16018	335114	-0.0038	0.0547	-0.0697	0.9444
M13_OSTEOPATHYINOTH	Osteopathy in diseases classified elsewhere	C14: Diseases of the musculoskeletal system	166	358014	-0.0092	0.137	-0.0672	0.9464
F5_PSYCHOTH	Other and unspecified nonorganic psychotic disorders	C6: Disorders of the mental and behavioural health	7508	364160	0.0054	0.0812	0.0667	0.9468
CD2_BENIGN_HEAMANGIOMA_LYMPHANGIOMA	Haemangioma and lymphangioma, any site	C2: Neoplasms from hospital discharges	2488	374789	0.011	0.1683	0.0655	0.9478
N14_GLOMEINOTH	Glomerular disorders in diseases classified elsewhere	C15: Diseases of the genitourinary system	3374	371635	0.0067	0.1052	0.064	0.9489
K11_ANOMALI_DENTAL_ARCH_RELATIONS1_INCLAVO	Anomalies of dental arch relationship, including avohilmo	C12: Diseases of the digestive system	6260	371017	0.009	0.1414	0.0633	0.9495
CD2_BENIGN_BRAIN_CNS	Benign neoplasm of brain and other parts of central nervous system	C2: Neoplasms from hospital discharges	1751	375526	-0.0094	0.1515	-0.0621	0.9505
O15_COMPLIC_LAB_DELIV	Complications of labour and delivery	C16: Pregnancy, childbirth and the puerperium	48093	162777	0.0054	0.089	0.0602	0.952
E4_THYROIDITSUBAC	Subacute thyroiditis	C5: Diseases of the endocrine, nutritional and metabolic	742	320703	-0.0094	0.1617	-0.0583	0.9535
M13_TENDONCONTRACT	Oher contracture of tendon (sheath)	C14: Diseases of the musculoskeletal system	91	275212	-0.0092	0.1592	-0.0576	0.9541
J10_LARYNGITIS	Acute laryngitis and tracheitis	C11: Diseases of the respiratory system	4158	308166	-0.0045	0.0803	-0.0566	0.9549
L12_LICHENSIMPLEX	Lichen simplex chronicus	C13: Diseases of the skin and subcutaneous tissue	901	336589	0.0061	0.1085	0.0564	0.955
H8_EXT_OTH	Other otitis externa (chronic)	C9: Diseases of the ear and mastoid process	1700	367005	-0.007	0.1249	-0.0561	0.9553
G6_HYDROCEPH	Hydrocephalus	C7: Diseases of the nervous system	1667	350251	-0.0067	0.1202	-0.0559	0.9554
G6_MEDLEOTH	Other lesions of median nerve	C7: Diseases of the nervous system	732	330377	0.0074	0.1361	0.0544	0.9566
I9_MI_COMPLICATIONS	Complications following myocardial infarction	C10: Diseases of the circulatory system	226	313400	0.0144	0.2667	0.054	0.9569
VD_MI	Vascular dementia (multiple infarctions)	C7: Diseases of the nervous system	478	360134	-0.0086	0.1585	-0.0541	0.9569
I9_DISCER	Dissection of cerebral arteries, nonruptured	C10: Diseases of the circulatory system	180	342673	0.0078	0.1495	0.0524	0.9582
M13_PATELLARTEND	Patellar tendinitis	C14: Diseases of the musculoskeletal system	439	270964	0.0092	0.1762	0.0521	0.9584
N14_OTHNONINFUTER	Other noninflammatory disorders of uterus, except cervix	C15: Diseases of the genitourinary system	8752	107564	-0.0035	0.0679	-0.0511	0.9592
M13_MUSCLE	Disorders of muscles	C14: Diseases of the musculoskeletal system	3008	275212	-0.0077	0.151	-0.0511	0.9592
C3_TESTIS_SEMINOMA_EXALLC	Seminoma of testis (controls excluding all cancers)	C3: Neoplasms from cancer register	265	119948	0.0074	0.1449	0.0508	0.9595
L12_HAIRLOSS_NONSCARNAS	Other and unspecified nonscarring hair loss	C13: Diseases of the skin and subcutaneous tissue	147	361140	-0.0084	0.1653	-0.0507	0.9595
N14_OTHNONINFVAG	Other noninflammatory disorders of vagina	C15: Diseases of the genitourinary system	2358	107564	0.0117	0.2319	0.0504	0.9598
CD2_BENIGN_OROPHA_OTHER	Benign neoplasm: Other parts of oropharynx	C2: Neoplasms from hospital discharges	225	377052	-0.0085	0.1691	-0.0502	0.96
G6_NARCOCATA	Narcolepsy and cataplexy	C7: Diseases of the nervous system	176	287837	-0.0143	0.2948	-0.0484	0.9614
N14_NEPHRITICNAS	Unspecified nephritic syndrome	C15: Diseases of the genitourinary system	584	371635	-0.0071	0.1502	-0.047	0.9625
E4_VOLUME	Volume depletion	C5: Diseases of the endocrine, nutritional and metabolic	2676	324150	-0.0144	0.3069	-0.0468	0.9627
M13_MUSCLESTRAIN	Muscle strain	C14: Diseases of the musculoskeletal system	815	275212	0.0146	0.3146	0.0464	0.963
O15_ANTENAT_ABNORM	Abnormal findings on antenatal screening of mother	C16: Pregnancy, childbirth and the puerperium	2047	179899	0.0062	0.1417	0.0439	0.965
N14_VAGINAL_HSIL	HSIL lesion of the vagina	C15: Diseases of the genitourinary system	335	210535	0.0108	0.2528	0.0428	0.9658
Q17_CONGEN_MALFO_UTERUS_CERVIX	Congenital malformations of uterus and cervix	C17: Congenital malformations	574	374410	0.0071	0.1709	0.0417	0.9667
G6_MENINGOTH	Other meningitis	C7: Diseases of the nervous system	411	374844	0.0084	0.2048	0.0411	0.9672
CHILDHOOD_ALLERGY	Childhood allergy (age < 16)	C11: Diseases of the respiratory system	5337	371940	-0.0036	0.0888	-0.0402	0.968
F5_PERVASIVE	Pervasive developmental disorders excl. Autism + Asperger	C6: Disorders of the mental and behavioural health	289	373484	-0.027	0.6851	-0.0394	0.9685
F5_STRESSOTH	Other reaction to severe stress, and adjustment disorders	C6: Disorders of the mental and behavioural health	13913	337577	0.003	0.0763	0.0393	0.9687
K11_PANCOTH	Other diseases of pancreas	C12: Diseases of the digestive system	1791	330903	-0.0084	0.2168	-0.0387	0.9691
M13_SPININSTAB	Spinal instabilities	C14: Diseases of the musculoskeletal system	839	270964	0.0064	0.1667	0.0386	0.9692
AB1_HEPATITIS_B	Acute hepatitis B	C1: Diseases of certain infectious and parasitic	110	375134	0.0061	0.1601	0.0383	0.9694
D3_IMMUDEF	Immunodeficiencies	C4: Diseases of the blood and immune mechanism	1350	375927	0.007	0.193	0.0363	0.9711
FELTY	Felty syndrome	C14: Diseases of the musculoskeletal system	151	368029	-0.0072	0.2012	-0.0357	0.9715
O15_ABORT_FAILED	Failed attempted abortion	C16: Pregnancy, childbirth and the puerperium	334	149622	0.0137	0.3952	0.0346	0.9724
CD2_BENIGN_ORBIT_NOS	Benign neoplasm: Orbit, unspecified	C2: Neoplasms from hospital discharges	150	377127	-0.0086	0.2545	-0.0339	0.973
CD2_BENIGN_MALE_GEN	Benign neoplasm of male genital organs	C2: Neoplasms from hospital discharges	540	165867	-0.008	0.2388	-0.0334	0.9734
E4_ACIDOSIS	Acidosis	C5: Diseases of the endocrine, nutritional and metabolic	479	324150	0.0057	0.1786	0.0317	0.9747
G6_MONOOTHUNS	Other and unspecified mononeuropathies, also in other diseases	C7: Diseases of the nervous system	874	330377	0.0097	0.31	0.0314	0.975
AD_AM_EXMORE	Alzheimer disease (Atypical or mixed) (more control exclusions)	C7: Diseases of the nervous system	2044	170429	0.0067	0.2209	0.0303	0.9758
CD2_BENIGN_BRONCHUS_LUNG	Benign neoplasm: Bronchus and lung	C2: Neoplasms from hospital discharges	331	376946	-0.0062	0.2024	-0.0304	0.9758
Q17_HYPOSPADIAS	Hypospadias	C17: Congenital malformations	103	374410	-0.0036	0.1178	-0.0302	0.9759
KRA_PSY_CHILDOTH_EXMORE	Other disorders starting during childhood or adolescence (more control exclusions)	C6: Disorders of the mental and behavioural health	1446	277526	0.0385	1.363	0.0282	0.9775
RHINITIS_VASOMOTOR	Vasomotor rhinitis (mode)	C11: Diseases of the respiratory system	2007	371559	-0.0076	0.2701	-0.028	0.9776
K11_ORAL_LEUCOPLAC_RELAT_INCLAVO	Oral leukoplakia and related diseases, including avohilmo	C12: Diseases of the digestive system	2382	374895	0.0036	0.1287	0.0277	0.9779
Q17_CONGEN_MALFO_OESOPHAGUS	Congenital malformations of oesophagus	C17: Congenital malformations	110	376152	0.0078	0.289	0.0271	0.9784
MEMLOSS	Memory loss	C7: Diseases of the nervous system	2526	358429	0.0063	0.2382	0.0266	0.9788
M13_FIBROBLASTIC	Fibroblastic disorders	C14: Diseases of the musculoskeletal system	7952	275212	0.002	0.0776	0.0262	0.9791
O15_PUERP_INFECT_OTHER	Other puerperal infections	C16: Pregnancy, childbirth and the puerperium	2270	202267	-0.0041	0.1581	-0.0259	0.9794
M13_SACROCOGG	Sacrococcygeal disorders, not elsewhere classified	C14: Diseases of the musculoskeletal system	872	270964	0.0038	0.149	0.0256	0.9796
L12_EPIDERMTHICKNAS	Other and unspecified epidermal thickening	C13: Diseases of the skin and subcutaneous tissue	685	353088	0.0076	0.3026	0.0252	0.9799
H7_CONJUHAEMOR	conjunctival haemorrhage	C8: Diseases of the eye and adnexa	1861	345122	-0.0054	0.2149	-0.025	0.9801
F5_SLEEP_NOS	Sleep disorders, other/unspecified	C6: Disorders of the mental and behavioural health	779	371145	0.0056	0.2273	0.0248	0.9802
H8_EXTDISNAS	Other specified disorders of external ear	C9: Diseases of the ear and mastoid process	923	367005	-0.003	0.1371	-0.0222	0.9823
F5_DEPPER	Dependent personality disorder	C6: Disorders of the mental and behavioural health	610	366637	0.0074	0.3538	0.0209	0.9833
L12_URTICARIA	Urticaria	C13: Diseases of the skin and subcutaneous tissue	10175	364583	-0.0016	0.0848	-0.0186	0.9852
THROMBOCYTAEMIA	Essential (haemorrhagic) thrombocythaemia	C4: Diseases of the blood and immune mechanism	967	286488	0.0022	0.1233	0.0181	0.9856
L12_PERIORALDERM	Perioral dermatitis	C13: Diseases of the skin and subcutaneous tissue	465	361140	-0.0036	0.2212	-0.0163	0.987
CD2_BENIGN_SCROTUM	Benign neoplasm: Scrotum	C2: Neoplasms from hospital discharges	99	166308	0.002	0.1314	0.0149	0.9881
CHRONSMALL	Crohn's disease of small intestine	C12: Diseases of the digestive system	2004	359927	0.0011	0.0998	0.011	0.9913
O15_POSTPART_HAEMORRH_PLACENTA	Postpartum haemorrhage due to retained placenta	C16: Pregnancy, childbirth and the puerperium	3679	150586	0.0011	0.1118	0.0099	0.9921
K11_ORAL_LEUCOPLAC_RELAT	Oral leukoplakia and related diseases	C12: Diseases of the digestive system	1531	375746	0.0017	0.1691	0.0098	0.9922
L12_PAPULOSQUAOTH	Other papulosquamous disorders	C13: Diseases of the skin and subcutaneous tissue	263	364071	0.0012	0.1618	0.0075	0.994
CHRONLARGE	Crohn's disease of large intestine	C12: Diseases of the digestive system	1581	359927	-0.0007	0.1051	-0.0067	0.9946
CD2_BENIGN_PERIPH_AUTO_NEURO	Benign neoplasm: Peripheral nerves and autonomic nervous system	C2: Neoplasms from hospital discharges	386	376891	-0.0024	0.3691	-0.0066	0.9947
H7_CONVERSTRAB	Convergent concomitant strabismus	C8: Diseases of the eye and adnexa	1690	361237	-0.0007	0.1095	-0.006	0.9952
N14_FIOTHNAS	Female infertility, cervigal, vaginal, other or unspecified origin	C15: Diseases of the genitourinary system	11348	107564	-0.0004	0.0898	-0.0041	0.9967
IPF	Idiopathic pulmonary fibrosis	C11: Diseases of the respiratory system	2018	373064	-0.0004	0.1132	-0.0038	0.9969
J10_PHARYNGITIS	Acute pharyngitis	C11: Diseases of the respiratory system	4747	308166	-0.0004	0.133	-0.0028	0.9977
D3_NUTRIANAEMIAOTHER	Other nutritional anaemias	C4: Diseases of the blood and immune mechanism	283	360528	-0.0003	0.2482	-0.0011	0.9991
M13_ANKYLOSPON	Ankylosing spondylitis	C14: Diseases of the musculoskeletal system	2860	270964	0.0001	0.1055	0.001	0.9992
Note: se,standard error.
