# Supplementary material for: Integrative Genome-wide Association Meta-analysis of Aortic Aneurysm and Dissection Identifies Five Novel Genes
Source: Genomics Proteomics Bioinformatics. 2025 Apr 29;23(5):qzaf039. doi: 10.1093/gpbjnl/qzaf039 (PMC12902790; doi:10.1093/gpbjnl/qzaf039)
Supplement: qzaf039_Supplementary_Data [file qzaf039_supplementary_data.zip › Table S8.xlsx]

## Sheet: Sheet1
Table S8 Association of AAD lead variants with the genetic correlated diseases
SNP	Effect allele	Chr	BP	Annotation	Gene	D3_ANAEMIA	E4_OBESITYNAS	E4_OBESITY	ANTIDEPRESSANTS	G6_EPIPAROX	G6_OTHNEU	I9_THAORTANEUR	I9_ABAORTANEUR	FG_DOAAC	FG_CVD	FG_OTHHEART	RX_ANTIHYP	I9_AF	I9_HYPTENS	C_STROKE	I9_HYPTENSESS	I9_TIA	I9_AF_REIMB	I9_HEARTFAIL_AND_ANTIHYPERT	I9_HYPTENSHD	I9_AORTDIS	CARDIAC_ARRHYTM	I9_DISVEINLYMPH	I9_PAROXTAC	I9_VARICVE	I9_VHD	I9_HEARTFAIL_EXMORE	I9_NONRHEVALV	I9_HEARTFAIL_ALLCAUSE	I9_HEARTFAIL	I9_CVD_HARD	I9_STR	M13_KNEEDERANGEMENTS	M13_ARTHROPATHIES	M13_ARTHROSIS	N14_RENALTUB	RX_PARACETAMOL_NSAID
rs1106370	A	1	9443340	intergenic	SPSB1	-2.68 (7.4e-03)	1.76 (7.9e-02)	0.11 (9.1e-01)	-1.13 (2.6e-01)	-1.39 (1.6e-01)	-0.75 (4.5e-01)	4.35 (1.4e-05)	2.78 (5.4e-03)	0.96 (3.4e-01)	0.3 (7.6e-01)	-0.24 (8.1e-01)	-0.28 (7.8e-01)	-0.35 (7.3e-01)	-0.91 (3.6e-01)	-1.25 (2.1e-01)	-1.04 (3.0e-01)	-0.77 (4.4e-01)	-1.39 (1.6e-01)	0.02 (9.8e-01)	0.66 (5.1e-01)	3.54 (4.0e-04)	-1.84 (6.6e-02)	2.71 (6.8e-03)	-0.66 (5.1e-01)	3.27 (1.1e-03)	1.68 (9.3e-02)	-0.17 (8.6e-01)	1.78 (7.6e-02)	-0.13 (8.9e-01)	-0.11 (9.1e-01)	-1.01 (3.1e-01)	-0.2 (8.4e-01)	-0.41 (6.8e-01)	-0.77 (4.4e-01)	0.75 (4.6e-01)	0.47 (6.4e-01)	0.17 (8.7e-01)
rs7543130	A	1	100049785	ncRNA_intronic	PALMD	1.69 (9.0e-02)	-0.68 (5.0e-01)	1.16 (2.4e-01)	0.18 (8.5e-01)	2.64 (8.3e-03)	2.03 (4.2e-02)	6.36 (2.0e-10)	2.36 (1.8e-02)	3.15 (1.6e-03)	3.45 (5.5e-04)	5.05 (4.5e-07)	0.25 (8.0e-01)	4.85 (1.2e-06)	0.43 (6.7e-01)	3.26 (1.1e-03)	0.73 (4.7e-01)	1.77 (7.7e-02)	3.53 (4.2e-04)	2.17 (3.0e-02)	1.44 (1.5e-01)	0.58 (5.6e-01)	5.14 (2.8e-07)	-0.87 (3.9e-01)	1.15 (2.5e-01)	-1.04 (3.0e-01)	9.33 (1.0e-20)	2.7 (6.9e-03)	9.36 (8.2e-21)	2.81 (4.9e-03)	2.83 (4.7e-03)	3.8 (1.4e-04)	2.93 (3.4e-03)	2.7 (7.0e-03)	1.76 (7.9e-02)	2.49 (1.3e-02)	-1.68 (9.3e-02)	-0.18 (8.6e-01)
rs848549	T	2	36702389	intronic	CRIM1	-1.32 (1.9e-01)	-0.3 (7.7e-01)	-1.2 (2.3e-01)	-0.27 (7.9e-01)	-3.46 (5.4e-04)	-1.15 (2.5e-01)	-3.41 (6.6e-04)	-1.92 (5.5e-02)	-2.95 (3.2e-03)	-1 (3.2e-01)	-0.07 (9.4e-01)	-0.24 (8.1e-01)	-0.74 (4.6e-01)	-0.87 (3.8e-01)	-0.31 (7.5e-01)	-1.06 (2.9e-01)	-1.41 (1.6e-01)	-0.42 (6.7e-01)	0.95 (3.4e-01)	-2.1 (3.5e-02)	-3.34 (8.5e-04)	1.78 (7.5e-02)	-5.28 (1.3e-07)	0.24 (8.1e-01)	-4.7 (2.6e-06)	-1.03 (3.0e-01)	1.26 (2.1e-01)	-1.14 (2.5e-01)	1.37 (1.7e-01)	1.25 (2.1e-01)	1.82 (6.9e-02)	-0.8 (4.3e-01)	-1.1 (2.7e-01)	-0.9 (3.7e-01)	-1.84 (6.6e-02)	-1.06 (2.9e-01)	-1.99 (4.7e-02)
rs56377114	C	3	41869475	intronic	ULK4	0.8 (4.2e-01)	-0.57 (5.7e-01)	-0.67 (5.0e-01)	-2.22 (2.7e-02)	-1.62 (1.1e-01)	-0.09 (9.3e-01)	-6.03 (1.6e-09)	-1 (3.2e-01)	-2.09 (3.7e-02)	-1.62 (1.1e-01)	-0.5 (6.2e-01)	-0.02 (9.9e-01)	-1.52 (1.3e-01)	-2.05 (4.1e-02)	1.19 (2.3e-01)	-1.49 (1.4e-01)	0.1 (9.2e-01)	-1.65 (9.8e-02)	1.65 (1.0e-01)	-0.62 (5.3e-01)	-3.23 (1.2e-03)	0.65 (5.2e-01)	-0.3 (7.7e-01)	-0.99 (3.2e-01)	-0.06 (9.5e-01)	0.46 (6.4e-01)	0.89 (3.7e-01)	0.58 (5.6e-01)	1.17 (2.4e-01)	0.92 (3.6e-01)	2.66 (7.9e-03)	0.15 (8.8e-01)	0.18 (8.6e-01)	0.21 (8.4e-01)	0.05 (9.6e-01)	0.09 (9.3e-01)	0.51 (6.1e-01)
rs13124853	A	4	146784774	intronic	ZNF827	-0.02 (9.9e-01)	0.15 (8.8e-01)	-0.93 (3.5e-01)	-0.26 (7.9e-01)	-0.89 (3.8e-01)	-1.65 (1.0e-01)	-4.95 (7.6e-07)	-1.99 (4.6e-02)	-2.52 (1.2e-02)	-0.9 (3.7e-01)	-0.62 (5.4e-01)	1.23 (2.2e-01)	-0.9 (3.7e-01)	1.75 (8.0e-02)	0.17 (8.6e-01)	1.9 (5.8e-02)	-0.84 (4.0e-01)	-1.5 (1.3e-01)	0.31 (7.6e-01)	-0.93 (3.5e-01)	-2.13 (3.4e-02)	-0.29 (7.7e-01)	-4.87 (1.1e-06)	0.19 (8.5e-01)	-4.9 (9.4e-07)	1.55 (1.2e-01)	0.04 (9.7e-01)	1.53 (1.3e-01)	0.18 (8.6e-01)	0.17 (8.7e-01)	2.45 (1.4e-02)	-0.75 (4.5e-01)	0.6 (5.5e-01)	-0.79 (4.3e-01)	-1.27 (2.0e-01)	-0.71 (4.8e-01)	-1.32 (1.9e-01)
rs463106	T	5	122502567	intronic	PRDM6	-0.59 (5.5e-01)	-0.24 (8.1e-01)	0.24 (8.1e-01)	-2.05 (4.0e-02)	-0.19 (8.5e-01)	-0.53 (6.0e-01)	5.8 (6.8e-09)	1.26 (2.1e-01)	2.82 (4.8e-03)	-1.58 (1.1e-01)	0.1 (9.2e-01)	-3.39 (7.0e-04)	-0.18 (8.5e-01)	-2.41 (1.6e-02)	-0.72 (4.7e-01)	-1.38 (1.7e-01)	0.67 (5.0e-01)	-1.47 (1.4e-01)	-1.44 (1.5e-01)	-0.07 (9.4e-01)	1.77 (7.6e-02)	-0.34 (7.4e-01)	-0.54 (5.9e-01)	0.68 (5.0e-01)	-0.81 (4.2e-01)	1.85 (6.5e-02)	-0.71 (4.8e-01)	1.74 (8.1e-02)	-0.74 (4.6e-01)	-0.8 (4.2e-01)	-1.25 (2.1e-01)	-0.29 (7.7e-01)	-1.21 (2.3e-01)	-1.37 (1.7e-01)	-1.84 (6.6e-02)	-0.37 (7.1e-01)	-1.46 (1.4e-01)
rs6939175	A	6	116305183	intronic	FRK	0.49 (6.3e-01)	-0.56 (5.8e-01)	0 (1.0e+00)	-1.82 (6.9e-02)	-3.06 (2.2e-03)	-1.62 (1.0e-01)	-1.63 (1.0e-01)	-3.95 (7.8e-05)	-1.79 (7.3e-02)	-0.58 (5.6e-01)	0.06 (9.5e-01)	-2.51 (1.2e-02)	-0.31 (7.6e-01)	-2.37 (1.8e-02)	-1.78 (7.4e-02)	-2.08 (3.8e-02)	-1.15 (2.5e-01)	-0.25 (8.0e-01)	-0.81 (4.2e-01)	-2.35 (1.9e-02)	0.23 (8.2e-01)	-1.02 (3.1e-01)	1.26 (2.1e-01)	0.45 (6.5e-01)	0.84 (4.0e-01)	-0.24 (8.1e-01)	-0.42 (6.8e-01)	-0.12 (9.1e-01)	-0.2 (8.4e-01)	-0.54 (5.9e-01)	-1.6 (1.1e-01)	-0.96 (3.4e-01)	-0.68 (4.9e-01)	-2.18 (2.9e-02)	-2.39 (1.7e-02)	-0.3 (7.6e-01)	0.45 (6.5e-01)
rs56393506	T	6	161089307	intergenic	LPA	2.77 (5.7e-03)	-1.07 (2.8e-01)	-0.21 (8.3e-01)	3.93 (8.6e-05)	0.7 (4.8e-01)	1.66 (9.7e-02)	1.25 (2.1e-01)	4.38 (1.2e-05)	7.12 (1.1e-12)	4.67 (3.1e-06)	5.67 (1.5e-08)	3.32 (9.1e-04)	4.7 (2.6e-06)	2.87 (4.1e-03)	4.72 (2.4e-06)	2.96 (3.1e-03)	2.26 (2.4e-02)	4.21 (2.5e-05)	4.21 (2.6e-05)	1.48 (1.4e-01)	0.81 (4.2e-01)	3.85 (1.2e-04)	-2.51 (1.2e-02)	0.95 (3.4e-01)	-2.1 (3.6e-02)	5.66 (1.5e-08)	1.97 (4.8e-02)	5.67 (1.5e-08)	2.09 (3.7e-02)	2 (4.6e-02)	8.89 (6.2e-19)	2.45 (1.4e-02)	-1.24 (2.1e-01)	-1.28 (2.0e-01)	-0.86 (3.9e-01)	-0.61 (5.4e-01)	0.92 (3.6e-01)
rs4977575	C	9	22124744	intergenic	CDKN2B	-1.89 (5.8e-02)	-1.33 (1.8e-01)	-1.45 (1.5e-01)	-1.92 (5.4e-02)	-2.17 (3.0e-02)	-4.92 (8.6e-07)	0.55 (5.8e-01)	-8.65 (5.2e-18)	-11.85 (2.3e-32)	-7.66 (1.8e-14)	-6.8 (1.0e-11)	-6.33 (2.5e-10)	-6.96 (3.3e-12)	-6.55 (5.6e-11)	-11.95 (6.4e-33)	-6.55 (5.7e-11)	-5.46 (4.9e-08)	-6.9 (5.1e-12)	-6.43 (1.2e-10)	-2.76 (5.9e-03)	-1.77 (7.7e-02)	-6.9 (5.0e-12)	1.28 (2.0e-01)	-4.2 (2.6e-05)	1.99 (4.6e-02)	-2.45 (1.4e-02)	-3.15 (1.6e-03)	-2.42 (1.6e-02)	-3.51 (4.5e-04)	-3.3 (9.8e-04)	-20.34 (5.9e-92)	-4.75 (2.0e-06)	-1.23 (2.2e-01)	0.08 (9.4e-01)	0.36 (7.2e-01)	-0.32 (7.5e-01)	0.2 (8.4e-01)
rs17516904	A	10	96067242	intronic	PLCE1	-1.23 (2.2e-01)	-0.61 (5.4e-01)	0.71 (4.8e-01)	-0.19 (8.5e-01)	-1.96 (4.9e-02)	-1.39 (1.6e-01)	-3.82 (1.4e-04)	-3.58 (3.5e-04)	-1.82 (6.9e-02)	-1.5 (1.3e-01)	-1.05 (2.9e-01)	-1.74 (8.3e-02)	-0.65 (5.1e-01)	-2.91 (3.6e-03)	-1.08 (2.8e-01)	-2.39 (1.7e-02)	-2.36 (1.8e-02)	-1.42 (1.6e-01)	-1.4 (1.6e-01)	-2.03 (4.2e-02)	-1.49 (1.4e-01)	1.35 (1.8e-01)	0.06 (9.5e-01)	1.13 (2.6e-01)	0.1 (9.2e-01)	0.46 (6.5e-01)	-1.11 (2.7e-01)	0.78 (4.4e-01)	-1.18 (2.4e-01)	-1.2 (2.3e-01)	1 (3.2e-01)	-1 (3.2e-01)	2.25 (2.5e-02)	2.71 (6.7e-03)	0.36 (7.2e-01)	-0.33 (7.4e-01)	0.5 (6.2e-01)
rs11222084	A	11	130273230	ncRNA_exonic	ADAMTS8	-1.06 (2.9e-01)	3.41 (6.4e-04)	2.7 (7.0e-03)	0.51 (6.1e-01)	2.48 (1.3e-02)	0.96 (3.4e-01)	5.36 (8.4e-08)	4.02 (5.7e-05)	2.67 (7.6e-03)	0 (1.0e+00)	-0.35 (7.3e-01)	-0.02 (9.8e-01)	-0.42 (6.8e-01)	0.29 (7.7e-01)	0.15 (8.8e-01)	-0.1 (9.2e-01)	0.92 (3.6e-01)	-0.7 (4.9e-01)	0.77 (4.4e-01)	0.29 (7.7e-01)	4.39 (1.1e-05)	-2.17 (3.0e-02)	3.38 (7.2e-04)	-1.42 (1.5e-01)	3.88 (1.0e-04)	1.86 (6.3e-02)	0.26 (7.9e-01)	1.81 (7.0e-02)	0.29 (7.8e-01)	0.22 (8.3e-01)	-0.93 (3.5e-01)	-0.03 (9.7e-01)	1.19 (2.4e-01)	0.75 (4.5e-01)	0.14 (8.9e-01)	1.66 (9.7e-02)	-0.66 (5.1e-01)
rs4762926	T	12	20244126	ncRNA_intronic	PDE3A	-1.92 (5.4e-02)	0.34 (7.3e-01)	-0.79 (4.3e-01)	-0.99 (3.2e-01)	-0.69 (4.9e-01)	-0.42 (6.8e-01)	-4.09 (4.3e-05)	-3.24 (1.2e-03)	-2.37 (1.8e-02)	-2.36 (1.8e-02)	-0.97 (3.3e-01)	-2.63 (8.6e-03)	-1.35 (1.8e-01)	-3.2 (1.4e-03)	-0.13 (8.9e-01)	-2.81 (4.9e-03)	0.57 (5.7e-01)	-0.66 (5.1e-01)	-0.92 (3.6e-01)	-3.33 (8.7e-04)	-1.82 (6.9e-02)	-0.68 (4.9e-01)	-1.71 (8.8e-02)	-0.61 (5.4e-01)	-2.11 (3.5e-02)	-0.72 (4.7e-01)	-0.38 (7.0e-01)	-0.77 (4.4e-01)	-0.76 (4.5e-01)	-0.36 (7.2e-01)	-1.71 (8.8e-02)	-0.09 (9.3e-01)	-1.12 (2.6e-01)	-0.74 (4.6e-01)	-1.68 (9.2e-02)	-1.24 (2.2e-01)	-1.18 (2.4e-01)
rs4759276	A	12	57526646	intronic	LRP1	1.96 (5.0e-02)	2.52 (1.2e-02)	3.36 (7.7e-04)	0.27 (7.9e-01)	-3.07 (2.1e-03)	0.23 (8.2e-01)	-2.93 (3.4e-03)	-5.32 (1.0e-07)	-1.17 (2.4e-01)	1.34 (1.8e-01)	1.39 (1.6e-01)	-0.43 (6.7e-01)	1.07 (2.8e-01)	2.27 (2.3e-02)	2.49 (1.3e-02)	2.67 (7.7e-03)	0.58 (5.6e-01)	0.88 (3.8e-01)	2.52 (1.2e-02)	-1.13 (2.6e-01)	-3.15 (1.6e-03)	-0.19 (8.5e-01)	-1.05 (2.9e-01)	0.17 (8.6e-01)	-1.5 (1.3e-01)	0.46 (6.5e-01)	1.62 (1.1e-01)	0.4 (6.9e-01)	1.54 (1.2e-01)	1.68 (9.2e-02)	4.54 (5.7e-06)	1.58 (1.1e-01)	1.69 (9.1e-02)	2.61 (9.0e-03)	3.6 (3.2e-04)	-0.63 (5.3e-01)	-1.95 (5.1e-02)
rs1979440	T	12	66346624	intronic	HMGA2	-0.88 (3.8e-01)	0.48 (6.3e-01)	1.27 (2.0e-01)	-0.33 (7.4e-01)	3.37 (7.4e-04)	1.56 (1.2e-01)	4.95 (7.5e-07)	2.59 (9.7e-03)	2.37 (1.8e-02)	1.7 (8.9e-02)	2.58 (9.9e-03)	1.32 (1.9e-01)	3.55 (3.8e-04)	0.59 (5.6e-01)	-1.12 (2.6e-01)	0.86 (3.9e-01)	0.97 (3.3e-01)	3.8 (1.5e-04)	0.29 (7.7e-01)	0.24 (8.1e-01)	0.45 (6.6e-01)	2.53 (1.1e-02)	3.56 (3.7e-04)	2.07 (3.9e-02)	3.86 (1.1e-04)	1.43 (1.5e-01)	-0.01 (9.9e-01)	1.52 (1.3e-01)	-0.35 (7.3e-01)	-0.22 (8.3e-01)	-0.65 (5.2e-01)	-0.81 (4.2e-01)	3.35 (8.2e-04)	4.01 (6.2e-05)	5.29 (1.3e-07)	0.78 (4.4e-01)	1.17 (2.4e-01)
rs9316871	A	13	22861921	intergenic	FGF9	1.32 (1.9e-01)	-1.03 (3.0e-01)	-0.25 (8.0e-01)	1.1 (2.7e-01)	1.03 (3.0e-01)	0.12 (9.0e-01)	7.43 (1.1e-13)	5.06 (4.3e-07)	6.3 (3.0e-10)	2.2 (2.8e-02)	1.72 (8.5e-02)	2.68 (7.4e-03)	1.4 (1.6e-01)	3.67 (2.4e-04)	0.89 (3.7e-01)	3.94 (8.2e-05)	0.78 (4.3e-01)	1.42 (1.6e-01)	3.03 (2.4e-03)	1.56 (1.2e-01)	3.25 (1.1e-03)	1.45 (1.5e-01)	2.21 (2.7e-02)	0.73 (4.7e-01)	1.28 (2.0e-01)	2.47 (1.3e-02)	2.03 (4.2e-02)	2.56 (1.1e-02)	2 (4.6e-02)	2.06 (3.9e-02)	2.19 (2.9e-02)	1.3 (1.9e-01)	-0.45 (6.6e-01)	1.23 (2.2e-01)	2.17 (3.0e-02)	0.03 (9.7e-01)	0.47 (6.4e-01)
rs1036476	T	15	48914775	intronic	FBN1	-2.42 (1.6e-02)	-1.44 (1.5e-01)	-1.85 (6.5e-02)	-2.6 (9.3e-03)	-2.26 (2.4e-02)	-1.5 (1.3e-01)	-7.6 (3.0e-14)	-1.9 (5.7e-02)	-3.52 (4.4e-04)	-0.52 (6.1e-01)	-0.56 (5.7e-01)	0.51 (6.1e-01)	0.65 (5.2e-01)	0.68 (5.0e-01)	-1.51 (1.3e-01)	0.65 (5.2e-01)	-1.08 (2.8e-01)	1.28 (2.0e-01)	-0.58 (5.6e-01)	-0.17 (8.6e-01)	-6.58 (4.8e-11)	1.09 (2.7e-01)	-0.57 (5.7e-01)	-0.22 (8.3e-01)	-0.02 (9.8e-01)	-3.82 (1.3e-04)	-1.46 (1.5e-01)	-3.88 (1.1e-04)	-1.49 (1.4e-01)	-1.43 (1.5e-01)	0.06 (9.5e-01)	-1.9 (5.7e-02)	1.44 (1.5e-01)	0.97 (3.3e-01)	0.77 (4.4e-01)	-0.69 (4.9e-01)	-1.84 (6.6e-02)
rs10163156	A	15	67503637	intronic	AAGAB	0.46 (6.5e-01)	-0.43 (6.6e-01)	0.68 (5.0e-01)	-0.37 (7.1e-01)	0.19 (8.5e-01)	2.28 (2.3e-02)	3.31 (9.3e-04)	3.08 (2.1e-03)	1.59 (1.1e-01)	-0.11 (9.1e-01)	-0.46 (6.5e-01)	-0.18 (8.5e-01)	-0.83 (4.1e-01)	1.82 (6.9e-02)	1.36 (1.8e-01)	1.83 (6.8e-02)	2.14 (3.3e-02)	-0.03 (9.8e-01)	-0.7 (4.8e-01)	1.66 (9.7e-02)	3.2 (1.4e-03)	-1.37 (1.7e-01)	-1.57 (1.2e-01)	-0.39 (7.0e-01)	-2.73 (6.2e-03)	0.15 (8.8e-01)	-0.83 (4.0e-01)	0.08 (9.4e-01)	-1.08 (2.8e-01)	-0.96 (3.4e-01)	-0.49 (6.2e-01)	0 (1.0e+00)	2.07 (3.8e-02)	2.68 (7.4e-03)	3.4 (6.7e-04)	1.78 (7.6e-02)	0.07 (9.5e-01)
rs893816	T	15	74228464	intronic	LOXL1	-1.39 (1.6e-01)	-0.8 (4.2e-01)	-1.07 (2.9e-01)	-1.63 (1.0e-01)	1.61 (1.1e-01)	0.09 (9.3e-01)	4.8 (1.6e-06)	2.88 (4.0e-03)	2.49 (1.3e-02)	2.22 (2.6e-02)	2.58 (9.8e-03)	-0.13 (8.9e-01)	2.97 (2.9e-03)	0.24 (8.1e-01)	0.39 (7.0e-01)	0.38 (7.0e-01)	0.74 (4.6e-01)	1.78 (7.6e-02)	1.22 (2.2e-01)	-0.18 (8.6e-01)	2.85 (4.3e-03)	2.78 (5.4e-03)	5.32 (1.0e-07)	1.52 (1.3e-01)	5.9 (3.7e-09)	3.13 (1.8e-03)	2.03 (4.3e-02)	3.08 (2.0e-03)	1.87 (6.1e-02)	1.89 (5.9e-02)	-2.25 (2.5e-02)	-0.03 (9.7e-01)	0.37 (7.1e-01)	1.79 (7.4e-02)	3.05 (2.3e-03)	-0.76 (4.5e-01)	0.7 (4.8e-01)
rs931794	A	15	78826180	UTR3	HYKK	1.27 (2.0e-01)	2.22 (2.6e-02)	1.58 (1.1e-01)	1.29 (2.0e-01)	-0.34 (7.3e-01)	-0.82 (4.1e-01)	-3.02 (2.5e-03)	-5.5 (3.8e-08)	-5.3 (1.2e-07)	-0.42 (6.8e-01)	-0.05 (9.6e-01)	0.7 (4.9e-01)	1.19 (2.3e-01)	1.71 (8.7e-02)	-0.76 (4.5e-01)	1.11 (2.7e-01)	-0.88 (3.8e-01)	2.39 (1.7e-02)	-1.68 (9.2e-02)	0.39 (7.0e-01)	-0.07 (9.4e-01)	2.2 (2.8e-02)	-0.53 (5.9e-01)	0.68 (5.0e-01)	-2.85 (4.4e-03)	-0.83 (4.1e-01)	-3.29 (1.0e-03)	-0.9 (3.7e-01)	-3.42 (6.3e-04)	-3.36 (7.8e-04)	0.72 (4.7e-01)	-0.52 (6.0e-01)	0.84 (4.0e-01)	1.49 (1.4e-01)	1.87 (6.2e-02)	-2.02 (4.3e-02)	0.96 (3.3e-01)
rs35945038	A	18	20245248	intergenic	RBBP8	-0.09 (9.3e-01)	0.55 (5.9e-01)	0.92 (3.6e-01)	0.59 (5.6e-01)	3.19 (1.4e-03)	1.42 (1.6e-01)	0.94 (3.5e-01)	4.93 (8.1e-07)	2.07 (3.9e-02)	3.47 (5.3e-04)	2.45 (1.4e-02)	1.76 (7.9e-02)	2.01 (4.4e-02)	3 (2.7e-03)	2.34 (1.9e-02)	2.93 (3.4e-03)	0.41 (6.8e-01)	1.56 (1.2e-01)	1.07 (2.9e-01)	0.1 (9.2e-01)	-0.4 (6.9e-01)	1.62 (1.1e-01)	-1.42 (1.5e-01)	1.17 (2.4e-01)	-0.86 (3.9e-01)	1.83 (6.8e-02)	1.73 (8.4e-02)	1.97 (4.8e-02)	1.52 (1.3e-01)	1.61 (1.1e-01)	-0.05 (9.6e-01)	1.76 (7.8e-02)	-0.46 (6.4e-01)	0.34 (7.3e-01)	1.37 (1.7e-01)	1.49 (1.4e-01)	0.1 (9.2e-01)
rs77962077	A	19	2109480	intronic	AP3D1	-0.33 (7.4e-01)	-1.22 (2.2e-01)	-1.76 (7.8e-02)	-0.84 (4.0e-01)	-2.65 (8.0e-03)	-0.06 (9.6e-01)	-4.08 (4.6e-05)	-3.34 (8.3e-04)	-1.25 (2.1e-01)	-0.04 (9.7e-01)	0.33 (7.4e-01)	2.54 (1.1e-02)	-0.21 (8.3e-01)	3.35 (8.0e-04)	-1.46 (1.5e-01)	2.8 (5.2e-03)	-1.21 (2.3e-01)	-0.8 (4.2e-01)	0.68 (4.9e-01)	1.9 (5.7e-02)	-1.66 (9.7e-02)	-0.14 (8.9e-01)	-0.68 (5.0e-01)	-0.02 (9.8e-01)	-0.43 (6.7e-01)	-0.1 (9.2e-01)	-0.01 (9.9e-01)	-0.16 (8.7e-01)	-0.11 (9.2e-01)	-0.07 (9.4e-01)	-2.45 (1.4e-02)	-0.39 (7.0e-01)	-0.15 (8.8e-01)	-1.51 (1.3e-01)	-2.36 (1.8e-02)	1.3 (1.9e-01)	-3.95 (7.8e-05)
rs34093919	A	19	41117300	exonic	LTBP4	-0.61 (5.4e-01)	-0.17 (8.7e-01)	-1 (3.2e-01)	-0.72 (4.7e-01)	-1.28 (2.0e-01)	0.4 (6.9e-01)	-4.39 (1.1e-05)	-3.75 (1.8e-04)	-4.31 (1.7e-05)	-3.01 (2.6e-03)	-2.31 (2.1e-02)	-3.43 (6.1e-04)	-1.81 (7.1e-02)	-1.97 (4.9e-02)	-2.02 (4.4e-02)	-1.61 (1.1e-01)	-0.88 (3.8e-01)	-1.27 (2.0e-01)	-1.07 (2.9e-01)	1.01 (3.1e-01)	-2.04 (4.1e-02)	-1.53 (1.3e-01)	-1.57 (1.2e-01)	-2.72 (6.5e-03)	-0.73 (4.7e-01)	-0.44 (6.6e-01)	-0.3 (7.7e-01)	-0.45 (6.5e-01)	0.19 (8.5e-01)	0.11 (9.1e-01)	-1.05 (2.9e-01)	-3.06 (2.2e-03)	-0.18 (8.6e-01)	-1.79 (7.3e-02)	-1.46 (1.4e-01)	0.63 (5.3e-01)	0.18 (8.6e-01)
rs58749629	A	20	44571317	intronic	PCIF1	1.37 (1.7e-01)	1.81 (7.0e-02)	2.25 (2.4e-02)	1.55 (1.2e-01)	1.41 (1.6e-01)	0.19 (8.5e-01)	-0.04 (9.7e-01)	5.14 (2.8e-07)	1.36 (1.7e-01)	0.96 (3.4e-01)	1.25 (2.1e-01)	2.26 (2.4e-02)	1.65 (1.0e-01)	1.7 (8.9e-02)	1.09 (2.7e-01)	1.68 (9.3e-02)	1.56 (1.2e-01)	1.83 (6.8e-02)	1.93 (5.4e-02)	0.78 (4.3e-01)	0.69 (4.9e-01)	0.96 (3.4e-01)	-1.41 (1.6e-01)	1.38 (1.7e-01)	-2.47 (1.3e-02)	-1.34 (1.8e-01)	1.28 (2.0e-01)	-1.24 (2.1e-01)	1.34 (1.8e-01)	1.25 (2.1e-01)	2.64 (8.2e-03)	0.87 (3.9e-01)	-1.35 (1.8e-01)	1.15 (2.5e-01)	0.23 (8.2e-01)	1.14 (2.5e-01)	1.06 (2.9e-01)
rs467207	A	21	39996082	intronic	ERG	-2.35 (1.9e-02)	-0.86 (3.9e-01)	-1.16 (2.5e-01)	-2.51 (1.2e-02)	-1.68 (9.3e-02)	-0.8 (4.2e-01)	-3.59 (3.3e-04)	-4.24 (2.2e-05)	-3.87 (1.1e-04)	-3.97 (7.2e-05)	-3.46 (5.4e-04)	-3.61 (3.1e-04)	-2.78 (5.4e-03)	-4.11 (4.0e-05)	-1.5 (1.3e-01)	-3.7 (2.2e-04)	-1.12 (2.6e-01)	-3.08 (2.1e-03)	-1.25 (2.1e-01)	-0.42 (6.7e-01)	-3.13 (1.7e-03)	-1.36 (1.7e-01)	-0.35 (7.2e-01)	-1 (3.2e-01)	-0.91 (3.6e-01)	-1 (3.2e-01)	-0.52 (6.0e-01)	-0.98 (3.3e-01)	-0.44 (6.6e-01)	-0.39 (7.0e-01)	-1.9 (5.8e-02)	-0.34 (7.4e-01)	2.08 (3.7e-02)	1.31 (1.9e-01)	-0.11 (9.1e-01)	0.05 (9.6e-01)	-1.81 (7.0e-02)
Note: The Z statistics and P values were provided for each variant on the correlated diseases.SNP,single nucleotide polymorphism; Chr,chromosome; BP, base pair.
