# Supplementary material for: Integrative Genome-wide Association Meta-analysis of Aortic Aneurysm and Dissection Identifies Five Novel Genes
Source: Genomics Proteomics Bioinformatics. 2025 Apr 29;23(5):qzaf039. doi: 10.1093/gpbjnl/qzaf039 (PMC12902790; doi:10.1093/gpbjnl/qzaf039)
Supplement: qzaf039_Supplementary_Data [file qzaf039_supplementary_data.zip › Table S9.xlsx]

## Sheet: Sheet1
Table S9 The information of siRNA
si-CRIM1(Human)	Sense	5'-ACAGGGAAGGACUGCAUUAAUTT-3'
	Antisense	5'-AUUAAUGCAGUCCUUCCCUGUTT-3'
si-FRK(Mouse)	Sense	5'-GACUGUUCCUAUUCAGAUACATT-3'
	Antisense	5'-UGUAUCUGAAUAGGAACAGUCTT-3'
si-HMGA2(Mouse)	Sense	5'-CACAACAAGUCGUUCAGAATT-3'
	Antisense	5'-UUCUGAACGACUUGUUGUGTT-3'
si-NT5DC1(Mouse)	Sense	5'-GGCACUGUGUGUCAGACAAACTT-3'
	Antisense	5'-GUUUGUCUGACACACAGUGCCTT-3'
si-PALMD(Human)	sc88247 (Cat No.)	Santa (Manufacturer)
si-Control	target sequence	5'-CCTAAGGTTAAGTCGCCCTCG-3'
Note: siRNA, small interfering RNA.
